# Supplementary material for: Field and classroom initiatives for portable sequence-based monitoring of dengue virus in Brazil
Source: Nat Commun. 2021 Apr 16;12:2296. doi: 10.1038/s41467-021-22607-0 (PMC8052316; doi:10.1038/s41467-021-22607-0)
Supplement: Supplementary file 3 — Source Data [file 41467_2021_22607_MOESM3_ESM.xlsx]

## Sheet: Source Data Fig. 1b
Source Data Fig. 1b
Date	Country	State	DENV cases
2015-01-04	Brazil	RO	115
2015-01-11	Brazil	RO	125
2015-01-18	Brazil	RO	141
2015-01-25	Brazil	RO	133
2015-02-01	Brazil	RO	173
2015-02-08	Brazil	RO	136
2015-02-15	Brazil	RO	166
2015-02-22	Brazil	RO	181
2015-03-01	Brazil	RO	194
2015-03-08	Brazil	RO	234
2015-03-15	Brazil	RO	267
2015-03-22	Brazil	RO	184
2015-03-29	Brazil	RO	213
2015-04-05	Brazil	RO	221
2015-04-12	Brazil	RO	212
2015-04-19	Brazil	RO	193
2015-04-26	Brazil	RO	163
2015-05-03	Brazil	RO	167
2015-05-10	Brazil	RO	160
2015-05-17	Brazil	RO	102
2015-05-24	Brazil	RO	70
2015-05-31	Brazil	RO	79
2015-06-07	Brazil	RO	69
2015-06-14	Brazil	RO	62
2015-06-21	Brazil	RO	55
2015-06-28	Brazil	RO	45
2015-07-05	Brazil	RO	38
2015-07-12	Brazil	RO	37
2015-07-19	Brazil	RO	29
2015-07-26	Brazil	RO	41
2015-08-02	Brazil	RO	33
2015-08-09	Brazil	RO	36
2015-08-16	Brazil	RO	37
2015-08-23	Brazil	RO	22
2015-08-30	Brazil	RO	26
2015-09-06	Brazil	RO	40
2015-09-13	Brazil	RO	21
2015-09-20	Brazil	RO	30
2015-09-27	Brazil	RO	44
2015-10-04	Brazil	RO	55
2015-10-11	Brazil	RO	53
2015-10-18	Brazil	RO	57
2015-10-25	Brazil	RO	63
2015-11-01	Brazil	RO	61
2015-11-08	Brazil	RO	79
2015-11-15	Brazil	RO	116
2015-11-22	Brazil	RO	88
2015-11-29	Brazil	RO	165
2015-12-06	Brazil	RO	134
2015-12-13	Brazil	RO	66
2015-12-20	Brazil	RO	30
2015-12-27	Brazil	RO	4
2016-01-03	Brazil	RO	554
2016-01-10	Brazil	RO	773
2016-01-17	Brazil	RO	1014
2016-01-24	Brazil	RO	878
2016-01-31	Brazil	RO	755
2016-02-07	Brazil	RO	964
2016-02-14	Brazil	RO	1152
2016-02-21	Brazil	RO	1005
2016-02-28	Brazil	RO	969
2016-03-06	Brazil	RO	740
2016-03-13	Brazil	RO	643
2016-03-20	Brazil	RO	572
2016-03-27	Brazil	RO	579
2016-04-03	Brazil	RO	516
2016-04-10	Brazil	RO	449
2016-04-17	Brazil	RO	313
2016-04-24	Brazil	RO	205
2016-05-01	Brazil	RO	219
2016-05-08	Brazil	RO	241
2016-05-15	Brazil	RO	170
2016-05-22	Brazil	RO	126
2016-05-29	Brazil	RO	126
2016-06-05	Brazil	RO	80
2016-06-12	Brazil	RO	65
2016-06-19	Brazil	RO	83
2016-06-26	Brazil	RO	59
2016-07-03	Brazil	RO	80
2016-07-10	Brazil	RO	88
2016-07-17	Brazil	RO	74
2016-07-24	Brazil	RO	61
2016-07-31	Brazil	RO	35
2016-08-07	Brazil	RO	33
2016-08-14	Brazil	RO	26
2016-08-21	Brazil	RO	33
2016-08-28	Brazil	RO	29
2016-09-04	Brazil	RO	30
2016-09-11	Brazil	RO	31
2016-09-18	Brazil	RO	37
2016-09-25	Brazil	RO	32
2016-10-02	Brazil	RO	27
2016-10-09	Brazil	RO	45
2016-10-16	Brazil	RO	46
2016-10-23	Brazil	RO	49
2016-10-30	Brazil	RO	78
2016-11-06	Brazil	RO	81
2016-11-13	Brazil	RO	92
2016-11-20	Brazil	RO	134
2016-11-27	Brazil	RO	209
2016-12-04	Brazil	RO	205
2016-12-11	Brazil	RO	216
2016-12-18	Brazil	RO	169
2016-12-25	Brazil	RO	106
2017-01-01	Brazil	RO	275
2017-01-08	Brazil	RO	295
2017-01-15	Brazil	RO	295
2017-01-22	Brazil	RO	308
2017-01-29	Brazil	RO	343
2017-02-05	Brazil	RO	323
2017-02-12	Brazil	RO	329
2017-02-19	Brazil	RO	291
2017-02-26	Brazil	RO	311
2017-03-05	Brazil	RO	376
2017-03-12	Brazil	RO	342
2017-03-19	Brazil	RO	233
2017-03-26	Brazil	RO	177
2017-04-02	Brazil	RO	189
2017-04-09	Brazil	RO	147
2017-04-16	Brazil	RO	108
2017-04-23	Brazil	RO	63
2017-04-30	Brazil	RO	103
2017-05-07	Brazil	RO	102
2017-05-14	Brazil	RO	96
2017-05-21	Brazil	RO	73
2017-05-28	Brazil	RO	72
2017-06-04	Brazil	RO	60
2017-06-11	Brazil	RO	67
2017-06-18	Brazil	RO	67
2017-06-25	Brazil	RO	31
2017-07-02	Brazil	RO	41
2017-07-09	Brazil	RO	27
2017-07-16	Brazil	RO	36
2017-07-23	Brazil	RO	35
2017-07-30	Brazil	RO	46
2017-08-06	Brazil	RO	27
2017-08-13	Brazil	RO	31
2017-08-20	Brazil	RO	32
2017-08-27	Brazil	RO	30
2017-09-03	Brazil	RO	37
2017-09-10	Brazil	RO	27
2017-09-17	Brazil	RO	34
2017-09-24	Brazil	RO	32
2017-10-01	Brazil	RO	42
2017-10-08	Brazil	RO	29
2017-10-15	Brazil	RO	29
2017-10-22	Brazil	RO	51
2017-10-29	Brazil	RO	35
2017-11-05	Brazil	RO	32
2017-11-12	Brazil	RO	64
2017-11-19	Brazil	RO	74
2017-11-26	Brazil	RO	61
2017-12-03	Brazil	RO	63
2017-12-10	Brazil	RO	60
2017-12-17	Brazil	RO	45
2017-12-24	Brazil	RO	23
2017-12-31	Brazil	RO	66
2018-01-07	Brazil	RO	72
2018-01-14	Brazil	RO	91
2018-01-21	Brazil	RO	111
2018-01-28	Brazil	RO	59
2018-02-04	Brazil	RO	81
2018-02-11	Brazil	RO	51
2018-02-18	Brazil	RO	84
2018-02-25	Brazil	RO	65
2018-03-04	Brazil	RO	44
2018-03-11	Brazil	RO	60
2018-03-18	Brazil	RO	44
2018-03-25	Brazil	RO	32
2018-04-01	Brazil	RO	69
2018-04-08	Brazil	RO	74
2018-04-15	Brazil	RO	63
2018-04-22	Brazil	RO	51
2018-04-29	Brazil	RO	60
2018-05-06	Brazil	RO	63
2018-05-13	Brazil	RO	52
2018-05-20	Brazil	RO	39
2018-05-27	Brazil	RO	45
2018-06-03	Brazil	RO	26
2018-06-10	Brazil	RO	28
2018-06-17	Brazil	RO	16
2018-06-24	Brazil	RO	22
2018-07-01	Brazil	RO	17
2018-07-08	Brazil	RO	26
2018-07-15	Brazil	RO	25
2018-07-22	Brazil	RO	28
2018-07-29	Brazil	RO	34
2018-08-05	Brazil	RO	23
2018-08-12	Brazil	RO	17
2018-08-19	Brazil	RO	13
2018-08-26	Brazil	RO	23
2018-09-02	Brazil	RO	8
2018-09-09	Brazil	RO	22
2018-09-16	Brazil	RO	14
2018-09-23	Brazil	RO	12
2018-09-30	Brazil	RO	18
2018-10-07	Brazil	RO	11
2018-10-14	Brazil	RO	27
2018-10-21	Brazil	RO	14
2018-10-28	Brazil	RO	16
2018-11-04	Brazil	RO	30
2018-11-11	Brazil	RO	17
2018-11-18	Brazil	RO	24
2018-11-25	Brazil	RO	21
2018-12-02	Brazil	RO	28
2018-12-09	Brazil	RO	23
2018-12-16	Brazil	RO	25
2018-12-23	Brazil	RO	14
2018-12-30	Brazil	RO	13
2019-01-06	Brazil	RO	24
2019-01-13	Brazil	RO	34
2019-01-20	Brazil	RO	22
2019-01-27	Brazil	RO	37
2019-02-03	Brazil	RO	26
2019-02-10	Brazil	RO	29
2019-02-17	Brazil	RO	34
2019-02-24	Brazil	RO	42
2019-03-03	Brazil	RO	34
2019-03-10	Brazil	RO	36
2019-03-17	Brazil	RO	68
2019-03-24	Brazil	RO	56
2019-03-31	Brazil	RO	63
2019-04-07	Brazil	RO	57
2019-04-14	Brazil	RO	59
2019-04-21	Brazil	RO	64
2019-04-28	Brazil	RO	87
2019-05-05	Brazil	RO	67
2019-05-12	Brazil	RO	61
2019-05-19	Brazil	RO	67
2019-05-26	Brazil	RO	35
2019-06-02	Brazil	RO	48
2019-06-09	Brazil	RO	65
2019-06-16	Brazil	RO	36
2019-06-23	Brazil	RO	52
2019-06-30	Brazil	RO	48
2019-07-07	Brazil	RO	55
2019-07-14	Brazil	RO	48
2019-07-21	Brazil	RO	48
2019-07-28	Brazil	RO	63
2019-08-04	Brazil	RO	46
2019-08-11	Brazil	RO	35
2019-08-18	Brazil	RO	34
2019-08-25	Brazil	RO	25
2019-09-01	Brazil	RO	29
2019-09-08	Brazil	RO	19
2019-09-15	Brazil	RO	17
2019-09-22	Brazil	RO	19
2019-09-29	Brazil	RO	31
2019-10-06	Brazil	RO	21
2019-10-13	Brazil	RO	26
2019-10-20	Brazil	RO	37
2019-10-27	Brazil	RO	37
2019-11-03	Brazil	RO	40
2019-11-10	Brazil	RO	56
2019-11-17	Brazil	RO	62
2019-11-24	Brazil	RO	80
2019-12-01	Brazil	RO	81
2019-12-08	Brazil	RO	114
2019-12-15	Brazil	RO	84
2019-12-22	Brazil	RO	37
2019-12-29	Brazil	RO	38
2020-01-05	Brazil	RO	97
2020-01-12	Brazil	RO	91
2020-01-19	Brazil	RO	136
2020-01-26	Brazil	RO	104
2020-02-02	Brazil	RO	68
2020-02-09	Brazil	RO	4
2015-01-04	Brazil	AC	855
2015-01-11	Brazil	AC	895
2015-01-18	Brazil	AC	865
2015-01-25	Brazil	AC	635
2015-02-01	Brazil	AC	672
2015-02-08	Brazil	AC	509
2015-02-15	Brazil	AC	481
2015-02-22	Brazil	AC	473
2015-03-01	Brazil	AC	470
2015-03-08	Brazil	AC	475
2015-03-15	Brazil	AC	548
2015-03-22	Brazil	AC	505
2015-03-29	Brazil	AC	430
2015-04-05	Brazil	AC	428
2015-04-12	Brazil	AC	388
2015-04-19	Brazil	AC	323
2015-04-26	Brazil	AC	314
2015-05-03	Brazil	AC	272
2015-05-10	Brazil	AC	283
2015-05-17	Brazil	AC	252
2015-05-24	Brazil	AC	185
2015-05-31	Brazil	AC	161
2015-06-07	Brazil	AC	126
2015-06-14	Brazil	AC	137
2015-06-21	Brazil	AC	96
2015-06-28	Brazil	AC	87
2015-07-05	Brazil	AC	77
2015-07-12	Brazil	AC	75
2015-07-19	Brazil	AC	91
2015-07-26	Brazil	AC	56
2015-08-02	Brazil	AC	61
2015-08-09	Brazil	AC	40
2015-08-16	Brazil	AC	66
2015-08-23	Brazil	AC	62
2015-08-30	Brazil	AC	46
2015-09-06	Brazil	AC	61
2015-09-13	Brazil	AC	60
2015-09-20	Brazil	AC	71
2015-09-27	Brazil	AC	82
2015-10-04	Brazil	AC	62
2015-10-11	Brazil	AC	83
2015-10-18	Brazil	AC	87
2015-10-25	Brazil	AC	89
2015-11-01	Brazil	AC	73
2015-11-08	Brazil	AC	94
2015-11-15	Brazil	AC	124
2015-11-22	Brazil	AC	109
2015-11-29	Brazil	AC	156
2015-12-06	Brazil	AC	243
2015-12-13	Brazil	AC	160
2015-12-20	Brazil	AC	69
2015-12-27	Brazil	AC	0
2016-01-03	Brazil	AC	293
2016-01-10	Brazil	AC	338
2016-01-17	Brazil	AC	426
2016-01-24	Brazil	AC	474
2016-01-31	Brazil	AC	704
2016-02-07	Brazil	AC	730
2016-02-14	Brazil	AC	592
2016-02-21	Brazil	AC	481
2016-02-28	Brazil	AC	534
2016-03-06	Brazil	AC	396
2016-03-13	Brazil	AC	312
2016-03-20	Brazil	AC	339
2016-03-27	Brazil	AC	287
2016-04-03	Brazil	AC	294
2016-04-10	Brazil	AC	325
2016-04-17	Brazil	AC	273
2016-04-24	Brazil	AC	177
2016-05-01	Brazil	AC	135
2016-05-08	Brazil	AC	124
2016-05-15	Brazil	AC	111
2016-05-22	Brazil	AC	93
2016-05-29	Brazil	AC	92
2016-06-05	Brazil	AC	81
2016-06-12	Brazil	AC	75
2016-06-19	Brazil	AC	78
2016-06-26	Brazil	AC	54
2016-07-03	Brazil	AC	42
2016-07-10	Brazil	AC	38
2016-07-17	Brazil	AC	39
2016-07-24	Brazil	AC	30
2016-07-31	Brazil	AC	39
2016-08-07	Brazil	AC	21
2016-08-14	Brazil	AC	41
2016-08-21	Brazil	AC	36
2016-08-28	Brazil	AC	36
2016-09-04	Brazil	AC	21
2016-09-11	Brazil	AC	27
2016-09-18	Brazil	AC	27
2016-09-25	Brazil	AC	26
2016-10-02	Brazil	AC	24
2016-10-09	Brazil	AC	40
2016-10-16	Brazil	AC	25
2016-10-23	Brazil	AC	32
2016-10-30	Brazil	AC	42
2016-11-06	Brazil	AC	40
2016-11-13	Brazil	AC	52
2016-11-20	Brazil	AC	78
2016-11-27	Brazil	AC	69
2016-12-04	Brazil	AC	87
2016-12-11	Brazil	AC	80
2016-12-18	Brazil	AC	75
2016-12-25	Brazil	AC	41
2017-01-01	Brazil	AC	164
2017-01-08	Brazil	AC	163
2017-01-15	Brazil	AC	198
2017-01-22	Brazil	AC	236
2017-01-29	Brazil	AC	224
2017-02-05	Brazil	AC	223
2017-02-12	Brazil	AC	208
2017-02-19	Brazil	AC	154
2017-02-26	Brazil	AC	155
2017-03-05	Brazil	AC	172
2017-03-12	Brazil	AC	144
2017-03-19	Brazil	AC	123
2017-03-26	Brazil	AC	114
2017-04-02	Brazil	AC	114
2017-04-09	Brazil	AC	107
2017-04-16	Brazil	AC	70
2017-04-23	Brazil	AC	62
2017-04-30	Brazil	AC	92
2017-05-07	Brazil	AC	73
2017-05-14	Brazil	AC	76
2017-05-21	Brazil	AC	80
2017-05-28	Brazil	AC	66
2017-06-04	Brazil	AC	59
2017-06-11	Brazil	AC	49
2017-06-18	Brazil	AC	46
2017-06-25	Brazil	AC	42
2017-07-02	Brazil	AC	51
2017-07-09	Brazil	AC	41
2017-07-16	Brazil	AC	46
2017-07-23	Brazil	AC	33
2017-07-30	Brazil	AC	40
2017-08-06	Brazil	AC	29
2017-08-13	Brazil	AC	27
2017-08-20	Brazil	AC	29
2017-08-27	Brazil	AC	39
2017-09-03	Brazil	AC	26
2017-09-10	Brazil	AC	36
2017-09-17	Brazil	AC	23
2017-09-24	Brazil	AC	23
2017-10-01	Brazil	AC	53
2017-10-08	Brazil	AC	46
2017-10-15	Brazil	AC	65
2017-10-22	Brazil	AC	55
2017-10-29	Brazil	AC	66
2017-11-05	Brazil	AC	78
2017-11-12	Brazil	AC	117
2017-11-19	Brazil	AC	158
2017-11-26	Brazil	AC	143
2017-12-03	Brazil	AC	205
2017-12-10	Brazil	AC	209
2017-12-17	Brazil	AC	187
2017-12-24	Brazil	AC	90
2017-12-31	Brazil	AC	249
2018-01-07	Brazil	AC	280
2018-01-14	Brazil	AC	292
2018-01-21	Brazil	AC	297
2018-01-28	Brazil	AC	224
2018-02-04	Brazil	AC	238
2018-02-11	Brazil	AC	197
2018-02-18	Brazil	AC	288
2018-02-25	Brazil	AC	214
2018-03-04	Brazil	AC	220
2018-03-11	Brazil	AC	214
2018-03-18	Brazil	AC	259
2018-03-25	Brazil	AC	192
2018-04-01	Brazil	AC	202
2018-04-08	Brazil	AC	257
2018-04-15	Brazil	AC	277
2018-04-22	Brazil	AC	235
2018-04-29	Brazil	AC	179
2018-05-06	Brazil	AC	230
2018-05-13	Brazil	AC	210
2018-05-20	Brazil	AC	163
2018-05-27	Brazil	AC	216
2018-06-03	Brazil	AC	133
2018-06-10	Brazil	AC	122
2018-06-17	Brazil	AC	120
2018-06-24	Brazil	AC	143
2018-07-01	Brazil	AC	104
2018-07-08	Brazil	AC	117
2018-07-15	Brazil	AC	116
2018-07-22	Brazil	AC	97
2018-07-29	Brazil	AC	127
2018-08-05	Brazil	AC	82
2018-08-12	Brazil	AC	95
2018-08-19	Brazil	AC	120
2018-08-26	Brazil	AC	119
2018-09-02	Brazil	AC	71
2018-09-09	Brazil	AC	151
2018-09-16	Brazil	AC	191
2018-09-23	Brazil	AC	243
2018-09-30	Brazil	AC	251
2018-10-07	Brazil	AC	227
2018-10-14	Brazil	AC	387
2018-10-21	Brazil	AC	459
2018-10-28	Brazil	AC	459
2018-11-04	Brazil	AC	602
2018-11-11	Brazil	AC	488
2018-11-18	Brazil	AC	513
2018-11-25	Brazil	AC	492
2018-12-02	Brazil	AC	497
2018-12-09	Brazil	AC	458
2018-12-16	Brazil	AC	464
2018-12-23	Brazil	AC	355
2018-12-30	Brazil	AC	517
2019-01-06	Brazil	AC	602
2019-01-13	Brazil	AC	568
2019-01-20	Brazil	AC	516
2019-01-27	Brazil	AC	442
2019-02-03	Brazil	AC	485
2019-02-10	Brazil	AC	551
2019-02-17	Brazil	AC	520
2019-02-24	Brazil	AC	436
2019-03-03	Brazil	AC	292
2019-03-10	Brazil	AC	369
2019-03-17	Brazil	AC	368
2019-03-24	Brazil	AC	358
2019-03-31	Brazil	AC	272
2019-04-07	Brazil	AC	261
2019-04-14	Brazil	AC	182
2019-04-21	Brazil	AC	169
2019-04-28	Brazil	AC	178
2019-05-05	Brazil	AC	172
2019-05-12	Brazil	AC	164
2019-05-19	Brazil	AC	138
2019-05-26	Brazil	AC	121
2019-06-02	Brazil	AC	98
2019-06-09	Brazil	AC	117
2019-06-16	Brazil	AC	66
2019-06-23	Brazil	AC	115
2019-06-30	Brazil	AC	81
2019-07-07	Brazil	AC	83
2019-07-14	Brazil	AC	80
2019-07-21	Brazil	AC	84
2019-07-28	Brazil	AC	77
2019-08-04	Brazil	AC	87
2019-08-11	Brazil	AC	59
2019-08-18	Brazil	AC	63
2019-08-25	Brazil	AC	90
2019-09-01	Brazil	AC	73
2019-09-08	Brazil	AC	84
2019-09-15	Brazil	AC	127
2019-09-22	Brazil	AC	70
2019-09-29	Brazil	AC	116
2019-10-06	Brazil	AC	262
2019-10-13	Brazil	AC	258
2019-10-20	Brazil	AC	333
2019-10-27	Brazil	AC	325
2019-11-03	Brazil	AC	516
2019-11-10	Brazil	AC	678
2019-11-17	Brazil	AC	852
2019-11-24	Brazil	AC	950
2019-12-01	Brazil	AC	876
2019-12-08	Brazil	AC	970
2019-12-15	Brazil	AC	908
2019-12-22	Brazil	AC	716
2019-12-29	Brazil	AC	701
2020-01-05	Brazil	AC	927
2020-01-12	Brazil	AC	1075
2020-01-19	Brazil	AC	675
2020-01-26	Brazil	AC	714
2020-02-02	Brazil	AC	375
2020-02-09	Brazil	AC	23
2015-01-04	Brazil	AM	185
2015-01-11	Brazil	AM	182
2015-01-18	Brazil	AM	239
2015-01-25	Brazil	AM	190
2015-02-01	Brazil	AM	277
2015-02-08	Brazil	AM	208
2015-02-15	Brazil	AM	216
2015-02-22	Brazil	AM	203
2015-03-01	Brazil	AM	294
2015-03-08	Brazil	AM	296
2015-03-15	Brazil	AM	310
2015-03-22	Brazil	AM	235
2015-03-29	Brazil	AM	177
2015-04-05	Brazil	AM	225
2015-04-12	Brazil	AM	225
2015-04-19	Brazil	AM	215
2015-04-26	Brazil	AM	204
2015-05-03	Brazil	AM	202
2015-05-10	Brazil	AM	211
2015-05-17	Brazil	AM	210
2015-05-24	Brazil	AM	176
2015-05-31	Brazil	AM	206
2015-06-07	Brazil	AM	193
2015-06-14	Brazil	AM	143
2015-06-21	Brazil	AM	145
2015-06-28	Brazil	AM	120
2015-07-05	Brazil	AM	112
2015-07-12	Brazil	AM	119
2015-07-19	Brazil	AM	141
2015-07-26	Brazil	AM	113
2015-08-02	Brazil	AM	116
2015-08-09	Brazil	AM	97
2015-08-16	Brazil	AM	78
2015-08-23	Brazil	AM	75
2015-08-30	Brazil	AM	90
2015-09-06	Brazil	AM	96
2015-09-13	Brazil	AM	97
2015-09-20	Brazil	AM	86
2015-09-27	Brazil	AM	102
2015-10-04	Brazil	AM	86
2015-10-11	Brazil	AM	74
2015-10-18	Brazil	AM	61
2015-10-25	Brazil	AM	57
2015-11-01	Brazil	AM	71
2015-11-08	Brazil	AM	46
2015-11-15	Brazil	AM	47
2015-11-22	Brazil	AM	60
2015-11-29	Brazil	AM	60
2015-12-06	Brazil	AM	88
2015-12-13	Brazil	AM	94
2015-12-20	Brazil	AM	81
2015-12-27	Brazil	AM	4
2016-01-03	Brazil	AM	282
2016-01-10	Brazil	AM	318
2016-01-17	Brazil	AM	396
2016-01-24	Brazil	AM	476
2016-01-31	Brazil	AM	493
2016-02-07	Brazil	AM	607
2016-02-14	Brazil	AM	744
2016-02-21	Brazil	AM	581
2016-02-28	Brazil	AM	623
2016-03-06	Brazil	AM	550
2016-03-13	Brazil	AM	415
2016-03-20	Brazil	AM	513
2016-03-27	Brazil	AM	679
2016-04-03	Brazil	AM	664
2016-04-10	Brazil	AM	710
2016-04-17	Brazil	AM	627
2016-04-24	Brazil	AM	617
2016-05-01	Brazil	AM	437
2016-05-08	Brazil	AM	392
2016-05-15	Brazil	AM	375
2016-05-22	Brazil	AM	294
2016-05-29	Brazil	AM	292
2016-06-05	Brazil	AM	331
2016-06-12	Brazil	AM	257
2016-06-19	Brazil	AM	259
2016-06-26	Brazil	AM	190
2016-07-03	Brazil	AM	226
2016-07-10	Brazil	AM	197
2016-07-17	Brazil	AM	181
2016-07-24	Brazil	AM	140
2016-07-31	Brazil	AM	131
2016-08-07	Brazil	AM	104
2016-08-14	Brazil	AM	139
2016-08-21	Brazil	AM	114
2016-08-28	Brazil	AM	86
2016-09-04	Brazil	AM	80
2016-09-11	Brazil	AM	93
2016-09-18	Brazil	AM	106
2016-09-25	Brazil	AM	79
2016-10-02	Brazil	AM	78
2016-10-09	Brazil	AM	69
2016-10-16	Brazil	AM	91
2016-10-23	Brazil	AM	67
2016-10-30	Brazil	AM	88
2016-11-06	Brazil	AM	95
2016-11-13	Brazil	AM	116
2016-11-20	Brazil	AM	119
2016-11-27	Brazil	AM	184
2016-12-04	Brazil	AM	143
2016-12-11	Brazil	AM	104
2016-12-18	Brazil	AM	94
2016-12-25	Brazil	AM	45
2017-01-01	Brazil	AM	250
2017-01-08	Brazil	AM	247
2017-01-15	Brazil	AM	316
2017-01-22	Brazil	AM	336
2017-01-29	Brazil	AM	423
2017-02-05	Brazil	AM	444
2017-02-12	Brazil	AM	332
2017-02-19	Brazil	AM	212
2017-02-26	Brazil	AM	238
2017-03-05	Brazil	AM	252
2017-03-12	Brazil	AM	278
2017-03-19	Brazil	AM	325
2017-03-26	Brazil	AM	269
2017-04-02	Brazil	AM	272
2017-04-09	Brazil	AM	262
2017-04-16	Brazil	AM	209
2017-04-23	Brazil	AM	157
2017-04-30	Brazil	AM	177
2017-05-07	Brazil	AM	143
2017-05-14	Brazil	AM	162
2017-05-21	Brazil	AM	119
2017-05-28	Brazil	AM	112
2017-06-04	Brazil	AM	102
2017-06-11	Brazil	AM	94
2017-06-18	Brazil	AM	98
2017-06-25	Brazil	AM	82
2017-07-02	Brazil	AM	87
2017-07-09	Brazil	AM	81
2017-07-16	Brazil	AM	87
2017-07-23	Brazil	AM	113
2017-07-30	Brazil	AM	94
2017-08-06	Brazil	AM	102
2017-08-13	Brazil	AM	86
2017-08-20	Brazil	AM	103
2017-08-27	Brazil	AM	106
2017-09-03	Brazil	AM	101
2017-09-10	Brazil	AM	114
2017-09-17	Brazil	AM	108
2017-09-24	Brazil	AM	115
2017-10-01	Brazil	AM	106
2017-10-08	Brazil	AM	89
2017-10-15	Brazil	AM	85
2017-10-22	Brazil	AM	59
2017-10-29	Brazil	AM	68
2017-11-05	Brazil	AM	96
2017-11-12	Brazil	AM	65
2017-11-19	Brazil	AM	93
2017-11-26	Brazil	AM	77
2017-12-03	Brazil	AM	76
2017-12-10	Brazil	AM	62
2017-12-17	Brazil	AM	60
2017-12-24	Brazil	AM	46
2017-12-31	Brazil	AM	96
2018-01-07	Brazil	AM	137
2018-01-14	Brazil	AM	129
2018-01-21	Brazil	AM	142
2018-01-28	Brazil	AM	124
2018-02-04	Brazil	AM	162
2018-02-11	Brazil	AM	92
2018-02-18	Brazil	AM	150
2018-02-25	Brazil	AM	142
2018-03-04	Brazil	AM	116
2018-03-11	Brazil	AM	134
2018-03-18	Brazil	AM	147
2018-03-25	Brazil	AM	125
2018-04-01	Brazil	AM	131
2018-04-08	Brazil	AM	168
2018-04-15	Brazil	AM	144
2018-04-22	Brazil	AM	127
2018-04-29	Brazil	AM	91
2018-05-06	Brazil	AM	87
2018-05-13	Brazil	AM	106
2018-05-20	Brazil	AM	117
2018-05-27	Brazil	AM	62
2018-06-03	Brazil	AM	78
2018-06-10	Brazil	AM	106
2018-06-17	Brazil	AM	95
2018-06-24	Brazil	AM	85
2018-07-01	Brazil	AM	74
2018-07-08	Brazil	AM	108
2018-07-15	Brazil	AM	103
2018-07-22	Brazil	AM	83
2018-07-29	Brazil	AM	73
2018-08-05	Brazil	AM	85
2018-08-12	Brazil	AM	81
2018-08-19	Brazil	AM	88
2018-08-26	Brazil	AM	92
2018-09-02	Brazil	AM	54
2018-09-09	Brazil	AM	63
2018-09-16	Brazil	AM	69
2018-09-23	Brazil	AM	50
2018-09-30	Brazil	AM	51
2018-10-07	Brazil	AM	43
2018-10-14	Brazil	AM	59
2018-10-21	Brazil	AM	49
2018-10-28	Brazil	AM	39
2018-11-04	Brazil	AM	54
2018-11-11	Brazil	AM	37
2018-11-18	Brazil	AM	47
2018-11-25	Brazil	AM	28
2018-12-02	Brazil	AM	37
2018-12-09	Brazil	AM	37
2018-12-16	Brazil	AM	46
2018-12-23	Brazil	AM	39
2018-12-30	Brazil	AM	38
2019-01-06	Brazil	AM	102
2019-01-13	Brazil	AM	115
2019-01-20	Brazil	AM	110
2019-01-27	Brazil	AM	94
2019-02-03	Brazil	AM	127
2019-02-10	Brazil	AM	132
2019-02-17	Brazil	AM	147
2019-02-24	Brazil	AM	100
2019-03-03	Brazil	AM	72
2019-03-10	Brazil	AM	112
2019-03-17	Brazil	AM	87
2019-03-24	Brazil	AM	98
2019-03-31	Brazil	AM	90
2019-04-07	Brazil	AM	89
2019-04-14	Brazil	AM	69
2019-04-21	Brazil	AM	146
2019-04-28	Brazil	AM	85
2019-05-05	Brazil	AM	100
2019-05-12	Brazil	AM	77
2019-05-19	Brazil	AM	61
2019-05-26	Brazil	AM	81
2019-06-02	Brazil	AM	77
2019-06-09	Brazil	AM	104
2019-06-16	Brazil	AM	76
2019-06-23	Brazil	AM	86
2019-06-30	Brazil	AM	86
2019-07-07	Brazil	AM	74
2019-07-14	Brazil	AM	77
2019-07-21	Brazil	AM	66
2019-07-28	Brazil	AM	69
2019-08-04	Brazil	AM	53
2019-08-11	Brazil	AM	58
2019-08-18	Brazil	AM	64
2019-08-25	Brazil	AM	46
2019-09-01	Brazil	AM	49
2019-09-08	Brazil	AM	44
2019-09-15	Brazil	AM	71
2019-09-22	Brazil	AM	91
2019-09-29	Brazil	AM	112
2019-10-06	Brazil	AM	129
2019-10-13	Brazil	AM	188
2019-10-20	Brazil	AM	295
2019-10-27	Brazil	AM	246
2019-11-03	Brazil	AM	341
2019-11-10	Brazil	AM	287
2019-11-17	Brazil	AM	394
2019-11-24	Brazil	AM	460
2019-12-01	Brazil	AM	493
2019-12-08	Brazil	AM	414
2019-12-15	Brazil	AM	371
2019-12-22	Brazil	AM	378
2019-12-29	Brazil	AM	253
2020-01-05	Brazil	AM	407
2020-01-12	Brazil	AM	469
2020-01-19	Brazil	AM	389
2020-01-26	Brazil	AM	352
2020-02-02	Brazil	AM	182
2020-02-09	Brazil	AM	10
2015-01-04	Brazil	RR	48
2015-01-11	Brazil	RR	59
2015-01-18	Brazil	RR	70
2015-01-25	Brazil	RR	44
2015-02-01	Brazil	RR	49
2015-02-08	Brazil	RR	41
2015-02-15	Brazil	RR	26
2015-02-22	Brazil	RR	33
2015-03-01	Brazil	RR	30
2015-03-08	Brazil	RR	47
2015-03-15	Brazil	RR	37
2015-03-22	Brazil	RR	40
2015-03-29	Brazil	RR	40
2015-04-05	Brazil	RR	62
2015-04-12	Brazil	RR	40
2015-04-19	Brazil	RR	43
2015-04-26	Brazil	RR	59
2015-05-03	Brazil	RR	35
2015-05-10	Brazil	RR	57
2015-05-17	Brazil	RR	47
2015-05-24	Brazil	RR	48
2015-05-31	Brazil	RR	56
2015-06-07	Brazil	RR	88
2015-06-14	Brazil	RR	93
2015-06-21	Brazil	RR	56
2015-06-28	Brazil	RR	57
2015-07-05	Brazil	RR	59
2015-07-12	Brazil	RR	80
2015-07-19	Brazil	RR	98
2015-07-26	Brazil	RR	87
2015-08-02	Brazil	RR	105
2015-08-09	Brazil	RR	105
2015-08-16	Brazil	RR	127
2015-08-23	Brazil	RR	137
2015-08-30	Brazil	RR	108
2015-09-06	Brazil	RR	104
2015-09-13	Brazil	RR	86
2015-09-20	Brazil	RR	58
2015-09-27	Brazil	RR	34
2015-10-04	Brazil	RR	29
2015-10-11	Brazil	RR	15
2015-10-18	Brazil	RR	19
2015-10-25	Brazil	RR	10
2015-11-01	Brazil	RR	13
2015-11-08	Brazil	RR	9
2015-11-15	Brazil	RR	16
2015-11-22	Brazil	RR	13
2015-11-29	Brazil	RR	11
2015-12-06	Brazil	RR	15
2015-12-13	Brazil	RR	7
2015-12-20	Brazil	RR	3
2015-12-27	Brazil	RR	0
2016-01-03	Brazil	RR	20
2016-01-10	Brazil	RR	10
2016-01-17	Brazil	RR	20
2016-01-24	Brazil	RR	12
2016-01-31	Brazil	RR	12
2016-02-07	Brazil	RR	21
2016-02-14	Brazil	RR	19
2016-02-21	Brazil	RR	25
2016-02-28	Brazil	RR	28
2016-03-06	Brazil	RR	34
2016-03-13	Brazil	RR	23
2016-03-20	Brazil	RR	32
2016-03-27	Brazil	RR	38
2016-04-03	Brazil	RR	26
2016-04-10	Brazil	RR	16
2016-04-17	Brazil	RR	20
2016-04-24	Brazil	RR	14
2016-05-01	Brazil	RR	25
2016-05-08	Brazil	RR	29
2016-05-15	Brazil	RR	26
2016-05-22	Brazil	RR	16
2016-05-29	Brazil	RR	22
2016-06-05	Brazil	RR	26
2016-06-12	Brazil	RR	45
2016-06-19	Brazil	RR	53
2016-06-26	Brazil	RR	72
2016-07-03	Brazil	RR	59
2016-07-10	Brazil	RR	84
2016-07-17	Brazil	RR	172
2016-07-24	Brazil	RR	104
2016-07-31	Brazil	RR	90
2016-08-07	Brazil	RR	104
2016-08-14	Brazil	RR	103
2016-08-21	Brazil	RR	83
2016-08-28	Brazil	RR	52
2016-09-04	Brazil	RR	56
2016-09-11	Brazil	RR	35
2016-09-18	Brazil	RR	28
2016-09-25	Brazil	RR	34
2016-10-02	Brazil	RR	24
2016-10-09	Brazil	RR	34
2016-10-16	Brazil	RR	18
2016-10-23	Brazil	RR	20
2016-10-30	Brazil	RR	13
2016-11-06	Brazil	RR	23
2016-11-13	Brazil	RR	15
2016-11-20	Brazil	RR	13
2016-11-27	Brazil	RR	9
2016-12-04	Brazil	RR	8
2016-12-11	Brazil	RR	20
2016-12-18	Brazil	RR	24
2016-12-25	Brazil	RR	4
2017-01-01	Brazil	RR	33
2017-01-08	Brazil	RR	34
2017-01-15	Brazil	RR	43
2017-01-22	Brazil	RR	55
2017-01-29	Brazil	RR	63
2017-02-05	Brazil	RR	95
2017-02-12	Brazil	RR	89
2017-02-19	Brazil	RR	55
2017-02-26	Brazil	RR	104
2017-03-05	Brazil	RR	113
2017-03-12	Brazil	RR	121
2017-03-19	Brazil	RR	147
2017-03-26	Brazil	RR	106
2017-04-02	Brazil	RR	121
2017-04-09	Brazil	RR	97
2017-04-16	Brazil	RR	124
2017-04-23	Brazil	RR	103
2017-04-30	Brazil	RR	133
2017-05-07	Brazil	RR	183
2017-05-14	Brazil	RR	205
2017-05-21	Brazil	RR	179
2017-05-28	Brazil	RR	170
2017-06-04	Brazil	RR	198
2017-06-11	Brazil	RR	189
2017-06-18	Brazil	RR	180
2017-06-25	Brazil	RR	237
2017-07-02	Brazil	RR	187
2017-07-09	Brazil	RR	174
2017-07-16	Brazil	RR	176
2017-07-23	Brazil	RR	128
2017-07-30	Brazil	RR	119
2017-08-06	Brazil	RR	78
2017-08-13	Brazil	RR	89
2017-08-20	Brazil	RR	54
2017-08-27	Brazil	RR	49
2017-09-03	Brazil	RR	39
2017-09-10	Brazil	RR	47
2017-09-17	Brazil	RR	38
2017-09-24	Brazil	RR	25
2017-10-01	Brazil	RR	39
2017-10-08	Brazil	RR	41
2017-10-15	Brazil	RR	36
2017-10-22	Brazil	RR	27
2017-10-29	Brazil	RR	35
2017-11-05	Brazil	RR	35
2017-11-12	Brazil	RR	24
2017-11-19	Brazil	RR	29
2017-11-26	Brazil	RR	24
2017-12-03	Brazil	RR	22
2017-12-10	Brazil	RR	12
2017-12-17	Brazil	RR	12
2017-12-24	Brazil	RR	2
2017-12-31	Brazil	RR	22
2018-01-07	Brazil	RR	21
2018-01-14	Brazil	RR	23
2018-01-21	Brazil	RR	24
2018-01-28	Brazil	RR	28
2018-02-04	Brazil	RR	15
2018-02-11	Brazil	RR	20
2018-02-18	Brazil	RR	34
2018-02-25	Brazil	RR	15
2018-03-04	Brazil	RR	24
2018-03-11	Brazil	RR	28
2018-03-18	Brazil	RR	45
2018-03-25	Brazil	RR	10
2018-04-01	Brazil	RR	25
2018-04-08	Brazil	RR	26
2018-04-15	Brazil	RR	24
2018-04-22	Brazil	RR	28
2018-04-29	Brazil	RR	31
2018-05-06	Brazil	RR	24
2018-05-13	Brazil	RR	37
2018-05-20	Brazil	RR	44
2018-05-27	Brazil	RR	39
2018-06-03	Brazil	RR	29
2018-06-10	Brazil	RR	30
2018-06-17	Brazil	RR	34
2018-06-24	Brazil	RR	31
2018-07-01	Brazil	RR	27
2018-07-08	Brazil	RR	35
2018-07-15	Brazil	RR	40
2018-07-22	Brazil	RR	41
2018-07-29	Brazil	RR	72
2018-08-05	Brazil	RR	55
2018-08-12	Brazil	RR	35
2018-08-19	Brazil	RR	41
2018-08-26	Brazil	RR	42
2018-09-02	Brazil	RR	21
2018-09-09	Brazil	RR	29
2018-09-16	Brazil	RR	31
2018-09-23	Brazil	RR	32
2018-09-30	Brazil	RR	22
2018-10-07	Brazil	RR	24
2018-10-14	Brazil	RR	28
2018-10-21	Brazil	RR	22
2018-10-28	Brazil	RR	14
2018-11-04	Brazil	RR	18
2018-11-11	Brazil	RR	17
2018-11-18	Brazil	RR	27
2018-11-25	Brazil	RR	31
2018-12-02	Brazil	RR	44
2018-12-09	Brazil	RR	40
2018-12-16	Brazil	RR	19
2018-12-23	Brazil	RR	15
2018-12-30	Brazil	RR	27
2019-01-06	Brazil	RR	29
2019-01-13	Brazil	RR	46
2019-01-20	Brazil	RR	45
2019-01-27	Brazil	RR	32
2019-02-03	Brazil	RR	48
2019-02-10	Brazil	RR	41
2019-02-17	Brazil	RR	43
2019-02-24	Brazil	RR	65
2019-03-03	Brazil	RR	47
2019-03-10	Brazil	RR	50
2019-03-17	Brazil	RR	60
2019-03-24	Brazil	RR	62
2019-03-31	Brazil	RR	71
2019-04-07	Brazil	RR	53
2019-04-14	Brazil	RR	33
2019-04-21	Brazil	RR	37
2019-04-28	Brazil	RR	37
2019-05-05	Brazil	RR	33
2019-05-12	Brazil	RR	51
2019-05-19	Brazil	RR	33
2019-05-26	Brazil	RR	45
2019-06-02	Brazil	RR	30
2019-06-09	Brazil	RR	47
2019-06-16	Brazil	RR	37
2019-06-23	Brazil	RR	37
2019-06-30	Brazil	RR	38
2019-07-07	Brazil	RR	41
2019-07-14	Brazil	RR	51
2019-07-21	Brazil	RR	75
2019-07-28	Brazil	RR	75
2019-08-04	Brazil	RR	79
2019-08-11	Brazil	RR	91
2019-08-18	Brazil	RR	100
2019-08-25	Brazil	RR	87
2019-09-01	Brazil	RR	69
2019-09-08	Brazil	RR	91
2019-09-15	Brazil	RR	94
2019-09-22	Brazil	RR	108
2019-09-29	Brazil	RR	121
2019-10-06	Brazil	RR	118
2019-10-13	Brazil	RR	174
2019-10-20	Brazil	RR	171
2019-10-27	Brazil	RR	154
2019-11-03	Brazil	RR	212
2019-11-10	Brazil	RR	141
2019-11-17	Brazil	RR	195
2019-11-24	Brazil	RR	157
2019-12-01	Brazil	RR	113
2019-12-08	Brazil	RR	108
2019-12-15	Brazil	RR	120
2019-12-22	Brazil	RR	89
2019-12-29	Brazil	RR	108
2020-01-05	Brazil	RR	116
2020-01-12	Brazil	RR	129
2020-01-19	Brazil	RR	119
2020-01-26	Brazil	RR	138
2020-02-02	Brazil	RR	49
2020-02-09	Brazil	RR	3
2015-01-04	Brazil	PA	140
2015-01-11	Brazil	PA	135
2015-01-18	Brazil	PA	197
2015-01-25	Brazil	PA	213
2015-02-01	Brazil	PA	299
2015-02-08	Brazil	PA	274
2015-02-15	Brazil	PA	429
2015-02-22	Brazil	PA	552
2015-03-01	Brazil	PA	629
2015-03-08	Brazil	PA	712
2015-03-15	Brazil	PA	692
2015-03-22	Brazil	PA	583
2015-03-29	Brazil	PA	485
2015-04-05	Brazil	PA	591
2015-04-12	Brazil	PA	532
2015-04-19	Brazil	PA	522
2015-04-26	Brazil	PA	457
2015-05-03	Brazil	PA	485
2015-05-10	Brazil	PA	477
2015-05-17	Brazil	PA	463
2015-05-24	Brazil	PA	342
2015-05-31	Brazil	PA	332
2015-06-07	Brazil	PA	304
2015-06-14	Brazil	PA	298
2015-06-21	Brazil	PA	210
2015-06-28	Brazil	PA	206
2015-07-05	Brazil	PA	219
2015-07-12	Brazil	PA	193
2015-07-19	Brazil	PA	216
2015-07-26	Brazil	PA	234
2015-08-02	Brazil	PA	259
2015-08-09	Brazil	PA	299
2015-08-16	Brazil	PA	267
2015-08-23	Brazil	PA	223
2015-08-30	Brazil	PA	219
2015-09-06	Brazil	PA	279
2015-09-13	Brazil	PA	240
2015-09-20	Brazil	PA	249
2015-09-27	Brazil	PA	220
2015-10-04	Brazil	PA	190
2015-10-11	Brazil	PA	214
2015-10-18	Brazil	PA	155
2015-10-25	Brazil	PA	107
2015-11-01	Brazil	PA	174
2015-11-08	Brazil	PA	198
2015-11-15	Brazil	PA	172
2015-11-22	Brazil	PA	201
2015-11-29	Brazil	PA	213
2015-12-06	Brazil	PA	194
2015-12-13	Brazil	PA	111
2015-12-20	Brazil	PA	23
2015-12-27	Brazil	PA	4
2016-01-03	Brazil	PA	447
2016-01-10	Brazil	PA	633
2016-01-17	Brazil	PA	682
2016-01-24	Brazil	PA	816
2016-01-31	Brazil	PA	751
2016-02-07	Brazil	PA	975
2016-02-14	Brazil	PA	1244
2016-02-21	Brazil	PA	999
2016-02-28	Brazil	PA	970
2016-03-06	Brazil	PA	850
2016-03-13	Brazil	PA	743
2016-03-20	Brazil	PA	666
2016-03-27	Brazil	PA	821
2016-04-03	Brazil	PA	861
2016-04-10	Brazil	PA	834
2016-04-17	Brazil	PA	591
2016-04-24	Brazil	PA	496
2016-05-01	Brazil	PA	508
2016-05-08	Brazil	PA	444
2016-05-15	Brazil	PA	298
2016-05-22	Brazil	PA	230
2016-05-29	Brazil	PA	243
2016-06-05	Brazil	PA	192
2016-06-12	Brazil	PA	218
2016-06-19	Brazil	PA	186
2016-06-26	Brazil	PA	192
2016-07-03	Brazil	PA	141
2016-07-10	Brazil	PA	175
2016-07-17	Brazil	PA	121
2016-07-24	Brazil	PA	137
2016-07-31	Brazil	PA	151
2016-08-07	Brazil	PA	144
2016-08-14	Brazil	PA	134
2016-08-21	Brazil	PA	100
2016-08-28	Brazil	PA	112
2016-09-04	Brazil	PA	110
2016-09-11	Brazil	PA	120
2016-09-18	Brazil	PA	100
2016-09-25	Brazil	PA	86
2016-10-02	Brazil	PA	101
2016-10-09	Brazil	PA	137
2016-10-16	Brazil	PA	86
2016-10-23	Brazil	PA	88
2016-10-30	Brazil	PA	118
2016-11-06	Brazil	PA	101
2016-11-13	Brazil	PA	126
2016-11-20	Brazil	PA	113
2016-11-27	Brazil	PA	121
2016-12-04	Brazil	PA	137
2016-12-11	Brazil	PA	146
2016-12-18	Brazil	PA	140
2016-12-25	Brazil	PA	52
2017-01-01	Brazil	PA	317
2017-01-08	Brazil	PA	369
2017-01-15	Brazil	PA	592
2017-01-22	Brazil	PA	998
2017-01-29	Brazil	PA	1276
2017-02-05	Brazil	PA	809
2017-02-12	Brazil	PA	788
2017-02-19	Brazil	PA	551
2017-02-26	Brazil	PA	593
2017-03-05	Brazil	PA	629
2017-03-12	Brazil	PA	598
2017-03-19	Brazil	PA	474
2017-03-26	Brazil	PA	346
2017-04-02	Brazil	PA	279
2017-04-09	Brazil	PA	244
2017-04-16	Brazil	PA	199
2017-04-23	Brazil	PA	165
2017-04-30	Brazil	PA	254
2017-05-07	Brazil	PA	242
2017-05-14	Brazil	PA	243
2017-05-21	Brazil	PA	172
2017-05-28	Brazil	PA	137
2017-06-04	Brazil	PA	139
2017-06-11	Brazil	PA	97
2017-06-18	Brazil	PA	119
2017-06-25	Brazil	PA	121
2017-07-02	Brazil	PA	126
2017-07-09	Brazil	PA	97
2017-07-16	Brazil	PA	93
2017-07-23	Brazil	PA	100
2017-07-30	Brazil	PA	101
2017-08-06	Brazil	PA	120
2017-08-13	Brazil	PA	100
2017-08-20	Brazil	PA	116
2017-08-27	Brazil	PA	79
2017-09-03	Brazil	PA	82
2017-09-10	Brazil	PA	95
2017-09-17	Brazil	PA	98
2017-09-24	Brazil	PA	87
2017-10-01	Brazil	PA	75
2017-10-08	Brazil	PA	94
2017-10-15	Brazil	PA	95
2017-10-22	Brazil	PA	103
2017-10-29	Brazil	PA	85
2017-11-05	Brazil	PA	110
2017-11-12	Brazil	PA	87
2017-11-19	Brazil	PA	77
2017-11-26	Brazil	PA	87
2017-12-03	Brazil	PA	71
2017-12-10	Brazil	PA	73
2017-12-17	Brazil	PA	31
2017-12-24	Brazil	PA	11
2017-12-31	Brazil	PA	132
2018-01-07	Brazil	PA	128
2018-01-14	Brazil	PA	186
2018-01-21	Brazil	PA	215
2018-01-28	Brazil	PA	281
2018-02-04	Brazil	PA	301
2018-02-11	Brazil	PA	183
2018-02-18	Brazil	PA	412
2018-02-25	Brazil	PA	465
2018-03-04	Brazil	PA	505
2018-03-11	Brazil	PA	490
2018-03-18	Brazil	PA	498
2018-03-25	Brazil	PA	292
2018-04-01	Brazil	PA	378
2018-04-08	Brazil	PA	398
2018-04-15	Brazil	PA	379
2018-04-22	Brazil	PA	390
2018-04-29	Brazil	PA	244
2018-05-06	Brazil	PA	337
2018-05-13	Brazil	PA	281
2018-05-20	Brazil	PA	263
2018-05-27	Brazil	PA	176
2018-06-03	Brazil	PA	255
2018-06-10	Brazil	PA	216
2018-06-17	Brazil	PA	164
2018-06-24	Brazil	PA	181
2018-07-01	Brazil	PA	97
2018-07-08	Brazil	PA	131
2018-07-15	Brazil	PA	95
2018-07-22	Brazil	PA	93
2018-07-29	Brazil	PA	99
2018-08-05	Brazil	PA	138
2018-08-12	Brazil	PA	126
2018-08-19	Brazil	PA	144
2018-08-26	Brazil	PA	147
2018-09-02	Brazil	PA	82
2018-09-09	Brazil	PA	111
2018-09-16	Brazil	PA	69
2018-09-23	Brazil	PA	54
2018-09-30	Brazil	PA	52
2018-10-07	Brazil	PA	45
2018-10-14	Brazil	PA	60
2018-10-21	Brazil	PA	36
2018-10-28	Brazil	PA	30
2018-11-04	Brazil	PA	57
2018-11-11	Brazil	PA	46
2018-11-18	Brazil	PA	113
2018-11-25	Brazil	PA	65
2018-12-02	Brazil	PA	115
2018-12-09	Brazil	PA	118
2018-12-16	Brazil	PA	115
2018-12-23	Brazil	PA	58
2018-12-30	Brazil	PA	65
2019-01-06	Brazil	PA	192
2019-01-13	Brazil	PA	232
2019-01-20	Brazil	PA	253
2019-01-27	Brazil	PA	291
2019-02-03	Brazil	PA	278
2019-02-10	Brazil	PA	359
2019-02-17	Brazil	PA	346
2019-02-24	Brazil	PA	307
2019-03-03	Brazil	PA	214
2019-03-10	Brazil	PA	335
2019-03-17	Brazil	PA	337
2019-03-24	Brazil	PA	323
2019-03-31	Brazil	PA	325
2019-04-07	Brazil	PA	259
2019-04-14	Brazil	PA	262
2019-04-21	Brazil	PA	309
2019-04-28	Brazil	PA	270
2019-05-05	Brazil	PA	283
2019-05-12	Brazil	PA	232
2019-05-19	Brazil	PA	236
2019-05-26	Brazil	PA	210
2019-06-02	Brazil	PA	154
2019-06-09	Brazil	PA	140
2019-06-16	Brazil	PA	111
2019-06-23	Brazil	PA	110
2019-06-30	Brazil	PA	99
2019-07-07	Brazil	PA	93
2019-07-14	Brazil	PA	90
2019-07-21	Brazil	PA	67
2019-07-28	Brazil	PA	92
2019-08-04	Brazil	PA	88
2019-08-11	Brazil	PA	85
2019-08-18	Brazil	PA	67
2019-08-25	Brazil	PA	109
2019-09-01	Brazil	PA	93
2019-09-08	Brazil	PA	111
2019-09-15	Brazil	PA	140
2019-09-22	Brazil	PA	161
2019-09-29	Brazil	PA	120
2019-10-06	Brazil	PA	107
2019-10-13	Brazil	PA	116
2019-10-20	Brazil	PA	74
2019-10-27	Brazil	PA	81
2019-11-03	Brazil	PA	93
2019-11-10	Brazil	PA	109
2019-11-17	Brazil	PA	105
2019-11-24	Brazil	PA	128
2019-12-01	Brazil	PA	89
2019-12-08	Brazil	PA	73
2019-12-15	Brazil	PA	86
2019-12-22	Brazil	PA	40
2019-12-29	Brazil	PA	69
2020-01-05	Brazil	PA	173
2020-01-12	Brazil	PA	243
2020-01-19	Brazil	PA	260
2020-01-26	Brazil	PA	178
2020-02-02	Brazil	PA	135
2020-02-09	Brazil	PA	6
2015-01-04	Brazil	AM	102
2015-01-11	Brazil	AM	82
2015-01-18	Brazil	AM	124
2015-01-25	Brazil	AM	132
2015-02-01	Brazil	AM	199
2015-02-08	Brazil	AM	110
2015-02-15	Brazil	AM	206
2015-02-22	Brazil	AM	179
2015-03-01	Brazil	AM	312
2015-03-08	Brazil	AM	220
2015-03-15	Brazil	AM	230
2015-03-22	Brazil	AM	133
2015-03-29	Brazil	AM	167
2015-04-05	Brazil	AM	193
2015-04-12	Brazil	AM	119
2015-04-19	Brazil	AM	95
2015-04-26	Brazil	AM	90
2015-05-03	Brazil	AM	109
2015-05-10	Brazil	AM	111
2015-05-17	Brazil	AM	63
2015-05-24	Brazil	AM	65
2015-05-31	Brazil	AM	50
2015-06-07	Brazil	AM	59
2015-06-14	Brazil	AM	54
2015-06-21	Brazil	AM	41
2015-06-28	Brazil	AM	58
2015-07-05	Brazil	AM	42
2015-07-12	Brazil	AM	49
2015-07-19	Brazil	AM	46
2015-07-26	Brazil	AM	52
2015-08-02	Brazil	AM	45
2015-08-09	Brazil	AM	41
2015-08-16	Brazil	AM	39
2015-08-23	Brazil	AM	42
2015-08-30	Brazil	AM	46
2015-09-06	Brazil	AM	37
2015-09-13	Brazil	AM	35
2015-09-20	Brazil	AM	30
2015-09-27	Brazil	AM	29
2015-10-04	Brazil	AM	30
2015-10-11	Brazil	AM	23
2015-10-18	Brazil	AM	17
2015-10-25	Brazil	AM	22
2015-11-01	Brazil	AM	24
2015-11-08	Brazil	AM	9
2015-11-15	Brazil	AM	8
2015-11-22	Brazil	AM	11
2015-11-29	Brazil	AM	7
2015-12-06	Brazil	AM	4
2015-12-13	Brazil	AM	0
2015-12-20	Brazil	AM	0
2015-12-27	Brazil	AM	0
2016-01-03	Brazil	AM	32
2016-01-10	Brazil	AM	40
2016-01-17	Brazil	AM	53
2016-01-24	Brazil	AM	62
2016-01-31	Brazil	AM	57
2016-02-07	Brazil	AM	118
2016-02-14	Brazil	AM	134
2016-02-21	Brazil	AM	125
2016-02-28	Brazil	AM	160
2016-03-06	Brazil	AM	205
2016-03-13	Brazil	AM	134
2016-03-20	Brazil	AM	122
2016-03-27	Brazil	AM	159
2016-04-03	Brazil	AM	148
2016-04-10	Brazil	AM	110
2016-04-17	Brazil	AM	85
2016-04-24	Brazil	AM	89
2016-05-01	Brazil	AM	80
2016-05-08	Brazil	AM	86
2016-05-15	Brazil	AM	74
2016-05-22	Brazil	AM	56
2016-05-29	Brazil	AM	60
2016-06-05	Brazil	AM	52
2016-06-12	Brazil	AM	51
2016-06-19	Brazil	AM	67
2016-06-26	Brazil	AM	56
2016-07-03	Brazil	AM	54
2016-07-10	Brazil	AM	49
2016-07-17	Brazil	AM	42
2016-07-24	Brazil	AM	60
2016-07-31	Brazil	AM	75
2016-08-07	Brazil	AM	78
2016-08-14	Brazil	AM	115
2016-08-21	Brazil	AM	56
2016-08-28	Brazil	AM	47
2016-09-04	Brazil	AM	37
2016-09-11	Brazil	AM	61
2016-09-18	Brazil	AM	51
2016-09-25	Brazil	AM	49
2016-10-02	Brazil	AM	51
2016-10-09	Brazil	AM	38
2016-10-16	Brazil	AM	35
2016-10-23	Brazil	AM	13
2016-10-30	Brazil	AM	27
2016-11-06	Brazil	AM	35
2016-11-13	Brazil	AM	18
2016-11-20	Brazil	AM	18
2016-11-27	Brazil	AM	18
2016-12-04	Brazil	AM	11
2016-12-11	Brazil	AM	9
2016-12-18	Brazil	AM	9
2016-12-25	Brazil	AM	2
2017-01-01	Brazil	AM	39
2017-01-08	Brazil	AM	51
2017-01-15	Brazil	AM	56
2017-01-22	Brazil	AM	57
2017-01-29	Brazil	AM	66
2017-02-05	Brazil	AM	76
2017-02-12	Brazil	AM	43
2017-02-19	Brazil	AM	41
2017-02-26	Brazil	AM	63
2017-03-05	Brazil	AM	75
2017-03-12	Brazil	AM	57
2017-03-19	Brazil	AM	39
2017-03-26	Brazil	AM	30
2017-04-02	Brazil	AM	37
2017-04-09	Brazil	AM	33
2017-04-16	Brazil	AM	31
2017-04-23	Brazil	AM	25
2017-04-30	Brazil	AM	37
2017-05-07	Brazil	AM	30
2017-05-14	Brazil	AM	40
2017-05-21	Brazil	AM	41
2017-05-28	Brazil	AM	25
2017-06-04	Brazil	AM	27
2017-06-11	Brazil	AM	16
2017-06-18	Brazil	AM	27
2017-06-25	Brazil	AM	15
2017-07-02	Brazil	AM	10
2017-07-09	Brazil	AM	17
2017-07-16	Brazil	AM	16
2017-07-23	Brazil	AM	22
2017-07-30	Brazil	AM	20
2017-08-06	Brazil	AM	13
2017-08-13	Brazil	AM	15
2017-08-20	Brazil	AM	14
2017-08-27	Brazil	AM	15
2017-09-03	Brazil	AM	14
2017-09-10	Brazil	AM	10
2017-09-17	Brazil	AM	16
2017-09-24	Brazil	AM	12
2017-10-01	Brazil	AM	17
2017-10-08	Brazil	AM	15
2017-10-15	Brazil	AM	10
2017-10-22	Brazil	AM	10
2017-10-29	Brazil	AM	11
2017-11-05	Brazil	AM	11
2017-11-12	Brazil	AM	3
2017-11-19	Brazil	AM	5
2017-11-26	Brazil	AM	7
2017-12-03	Brazil	AM	8
2017-12-10	Brazil	AM	1
2017-12-17	Brazil	AM	0
2017-12-24	Brazil	AM	0
2017-12-31	Brazil	AM	6
2018-01-07	Brazil	AM	18
2018-01-14	Brazil	AM	21
2018-01-21	Brazil	AM	30
2018-01-28	Brazil	AM	41
2018-02-04	Brazil	AM	37
2018-02-11	Brazil	AM	19
2018-02-18	Brazil	AM	49
2018-02-25	Brazil	AM	41
2018-03-04	Brazil	AM	51
2018-03-11	Brazil	AM	47
2018-03-18	Brazil	AM	62
2018-03-25	Brazil	AM	47
2018-04-01	Brazil	AM	41
2018-04-08	Brazil	AM	61
2018-04-15	Brazil	AM	70
2018-04-22	Brazil	AM	73
2018-04-29	Brazil	AM	26
2018-05-06	Brazil	AM	44
2018-05-13	Brazil	AM	28
2018-05-20	Brazil	AM	38
2018-05-27	Brazil	AM	15
2018-06-03	Brazil	AM	27
2018-06-10	Brazil	AM	27
2018-06-17	Brazil	AM	17
2018-06-24	Brazil	AM	15
2018-07-01	Brazil	AM	8
2018-07-08	Brazil	AM	19
2018-07-15	Brazil	AM	14
2018-07-22	Brazil	AM	20
2018-07-29	Brazil	AM	14
2018-08-05	Brazil	AM	22
2018-08-12	Brazil	AM	19
2018-08-19	Brazil	AM	29
2018-08-26	Brazil	AM	17
2018-09-02	Brazil	AM	18
2018-09-09	Brazil	AM	16
2018-09-16	Brazil	AM	21
2018-09-23	Brazil	AM	22
2018-09-30	Brazil	AM	14
2018-10-07	Brazil	AM	15
2018-10-14	Brazil	AM	34
2018-10-21	Brazil	AM	30
2018-10-28	Brazil	AM	28
2018-11-04	Brazil	AM	25
2018-11-11	Brazil	AM	12
2018-11-18	Brazil	AM	18
2018-11-25	Brazil	AM	7
2018-12-02	Brazil	AM	9
2018-12-09	Brazil	AM	23
2018-12-16	Brazil	AM	8
2018-12-23	Brazil	AM	9
2018-12-30	Brazil	AM	10
2019-01-06	Brazil	AM	12
2019-01-13	Brazil	AM	25
2019-01-20	Brazil	AM	13
2019-01-27	Brazil	AM	22
2019-02-03	Brazil	AM	22
2019-02-10	Brazil	AM	21
2019-02-17	Brazil	AM	17
2019-02-24	Brazil	AM	30
2019-03-03	Brazil	AM	19
2019-03-10	Brazil	AM	35
2019-03-17	Brazil	AM	35
2019-03-24	Brazil	AM	49
2019-03-31	Brazil	AM	47
2019-04-07	Brazil	AM	47
2019-04-14	Brazil	AM	18
2019-04-21	Brazil	AM	35
2019-04-28	Brazil	AM	16
2019-05-05	Brazil	AM	23
2019-05-12	Brazil	AM	18
2019-05-19	Brazil	AM	13
2019-05-26	Brazil	AM	20
2019-06-02	Brazil	AM	23
2019-06-09	Brazil	AM	20
2019-06-16	Brazil	AM	7
2019-06-23	Brazil	AM	17
2019-06-30	Brazil	AM	15
2019-07-07	Brazil	AM	12
2019-07-14	Brazil	AM	3
2019-07-21	Brazil	AM	3
2019-07-28	Brazil	AM	10
2019-08-04	Brazil	AM	13
2019-08-11	Brazil	AM	15
2019-08-18	Brazil	AM	12
2019-08-25	Brazil	AM	6
2019-09-01	Brazil	AM	11
2019-09-08	Brazil	AM	18
2019-09-15	Brazil	AM	6
2019-09-22	Brazil	AM	13
2019-09-29	Brazil	AM	8
2019-10-06	Brazil	AM	7
2019-10-13	Brazil	AM	15
2019-10-20	Brazil	AM	16
2019-10-27	Brazil	AM	11
2019-11-03	Brazil	AM	15
2019-11-10	Brazil	AM	11
2019-11-17	Brazil	AM	17
2019-11-24	Brazil	AM	18
2019-12-01	Brazil	AM	10
2019-12-08	Brazil	AM	15
2019-12-15	Brazil	AM	7
2019-12-22	Brazil	AM	2
2019-12-29	Brazil	AM	7
2020-01-05	Brazil	AM	6
2020-01-12	Brazil	AM	10
2020-01-19	Brazil	AM	7
2020-01-26	Brazil	AM	0
2020-02-02	Brazil	AM	1
2020-02-09	Brazil	AM	0
2015-01-04	Brazil	TO	180
2015-01-11	Brazil	TO	172
2015-01-18	Brazil	TO	176
2015-01-25	Brazil	TO	230
2015-02-01	Brazil	TO	262
2015-02-08	Brazil	TO	325
2015-02-15	Brazil	TO	357
2015-02-22	Brazil	TO	397
2015-03-01	Brazil	TO	599
2015-03-08	Brazil	TO	721
2015-03-15	Brazil	TO	835
2015-03-22	Brazil	TO	852
2015-03-29	Brazil	TO	703
2015-04-05	Brazil	TO	857
2015-04-12	Brazil	TO	871
2015-04-19	Brazil	TO	636
2015-04-26	Brazil	TO	656
2015-05-03	Brazil	TO	719
2015-05-10	Brazil	TO	706
2015-05-17	Brazil	TO	627
2015-05-24	Brazil	TO	569
2015-05-31	Brazil	TO	488
2015-06-07	Brazil	TO	494
2015-06-14	Brazil	TO	430
2015-06-21	Brazil	TO	355
2015-06-28	Brazil	TO	286
2015-07-05	Brazil	TO	216
2015-07-12	Brazil	TO	202
2015-07-19	Brazil	TO	161
2015-07-26	Brazil	TO	149
2015-08-02	Brazil	TO	157
2015-08-09	Brazil	TO	149
2015-08-16	Brazil	TO	110
2015-08-23	Brazil	TO	102
2015-08-30	Brazil	TO	113
2015-09-06	Brazil	TO	89
2015-09-13	Brazil	TO	101
2015-09-20	Brazil	TO	102
2015-09-27	Brazil	TO	114
2015-10-04	Brazil	TO	83
2015-10-11	Brazil	TO	94
2015-10-18	Brazil	TO	117
2015-10-25	Brazil	TO	92
2015-11-01	Brazil	TO	143
2015-11-08	Brazil	TO	179
2015-11-15	Brazil	TO	228
2015-11-22	Brazil	TO	288
2015-11-29	Brazil	TO	431
2015-12-06	Brazil	TO	457
2015-12-13	Brazil	TO	454
2015-12-20	Brazil	TO	199
2015-12-27	Brazil	TO	38
2016-01-03	Brazil	TO	935
2016-01-10	Brazil	TO	987
2016-01-17	Brazil	TO	1089
2016-01-24	Brazil	TO	1219
2016-01-31	Brazil	TO	1298
2016-02-07	Brazil	TO	1380
2016-02-14	Brazil	TO	1559
2016-02-21	Brazil	TO	1271
2016-02-28	Brazil	TO	1050
2016-03-06	Brazil	TO	829
2016-03-13	Brazil	TO	617
2016-03-20	Brazil	TO	512
2016-03-27	Brazil	TO	602
2016-04-03	Brazil	TO	524
2016-04-10	Brazil	TO	509
2016-04-17	Brazil	TO	458
2016-04-24	Brazil	TO	471
2016-05-01	Brazil	TO	469
2016-05-08	Brazil	TO	419
2016-05-15	Brazil	TO	309
2016-05-22	Brazil	TO	199
2016-05-29	Brazil	TO	255
2016-06-05	Brazil	TO	198
2016-06-12	Brazil	TO	149
2016-06-19	Brazil	TO	120
2016-06-26	Brazil	TO	93
2016-07-03	Brazil	TO	76
2016-07-10	Brazil	TO	72
2016-07-17	Brazil	TO	66
2016-07-24	Brazil	TO	58
2016-07-31	Brazil	TO	58
2016-08-07	Brazil	TO	40
2016-08-14	Brazil	TO	63
2016-08-21	Brazil	TO	40
2016-08-28	Brazil	TO	39
2016-09-04	Brazil	TO	31
2016-09-11	Brazil	TO	45
2016-09-18	Brazil	TO	19
2016-09-25	Brazil	TO	35
2016-10-02	Brazil	TO	40
2016-10-09	Brazil	TO	42
2016-10-16	Brazil	TO	40
2016-10-23	Brazil	TO	53
2016-10-30	Brazil	TO	64
2016-11-06	Brazil	TO	72
2016-11-13	Brazil	TO	86
2016-11-20	Brazil	TO	96
2016-11-27	Brazil	TO	94
2016-12-04	Brazil	TO	98
2016-12-11	Brazil	TO	96
2016-12-18	Brazil	TO	65
2016-12-25	Brazil	TO	71
2017-01-01	Brazil	TO	242
2017-01-08	Brazil	TO	292
2017-01-15	Brazil	TO	349
2017-01-22	Brazil	TO	461
2017-01-29	Brazil	TO	517
2017-02-05	Brazil	TO	613
2017-02-12	Brazil	TO	749
2017-02-19	Brazil	TO	646
2017-02-26	Brazil	TO	708
2017-03-05	Brazil	TO	653
2017-03-12	Brazil	TO	663
2017-03-19	Brazil	TO	731
2017-03-26	Brazil	TO	582
2017-04-02	Brazil	TO	586
2017-04-09	Brazil	TO	503
2017-04-16	Brazil	TO	514
2017-04-23	Brazil	TO	490
2017-04-30	Brazil	TO	588
2017-05-07	Brazil	TO	567
2017-05-14	Brazil	TO	557
2017-05-21	Brazil	TO	482
2017-05-28	Brazil	TO	398
2017-06-04	Brazil	TO	353
2017-06-11	Brazil	TO	235
2017-06-18	Brazil	TO	225
2017-06-25	Brazil	TO	190
2017-07-02	Brazil	TO	144
2017-07-09	Brazil	TO	97
2017-07-16	Brazil	TO	111
2017-07-23	Brazil	TO	105
2017-07-30	Brazil	TO	119
2017-08-06	Brazil	TO	71
2017-08-13	Brazil	TO	80
2017-08-20	Brazil	TO	59
2017-08-27	Brazil	TO	50
2017-09-03	Brazil	TO	55
2017-09-10	Brazil	TO	60
2017-09-17	Brazil	TO	40
2017-09-24	Brazil	TO	30
2017-10-01	Brazil	TO	50
2017-10-08	Brazil	TO	29
2017-10-15	Brazil	TO	43
2017-10-22	Brazil	TO	45
2017-10-29	Brazil	TO	42
2017-11-05	Brazil	TO	45
2017-11-12	Brazil	TO	63
2017-11-19	Brazil	TO	86
2017-11-26	Brazil	TO	89
2017-12-03	Brazil	TO	53
2017-12-10	Brazil	TO	59
2017-12-17	Brazil	TO	62
2017-12-24	Brazil	TO	38
2017-12-31	Brazil	TO	80
2018-01-07	Brazil	TO	110
2018-01-14	Brazil	TO	131
2018-01-21	Brazil	TO	150
2018-01-28	Brazil	TO	175
2018-02-04	Brazil	TO	148
2018-02-11	Brazil	TO	107
2018-02-18	Brazil	TO	137
2018-02-25	Brazil	TO	172
2018-03-04	Brazil	TO	151
2018-03-11	Brazil	TO	165
2018-03-18	Brazil	TO	162
2018-03-25	Brazil	TO	159
2018-04-01	Brazil	TO	227
2018-04-08	Brazil	TO	298
2018-04-15	Brazil	TO	296
2018-04-22	Brazil	TO	336
2018-04-29	Brazil	TO	234
2018-05-06	Brazil	TO	252
2018-05-13	Brazil	TO	266
2018-05-20	Brazil	TO	234
2018-05-27	Brazil	TO	134
2018-06-03	Brazil	TO	140
2018-06-10	Brazil	TO	98
2018-06-17	Brazil	TO	95
2018-06-24	Brazil	TO	101
2018-07-01	Brazil	TO	70
2018-07-08	Brazil	TO	63
2018-07-15	Brazil	TO	59
2018-07-22	Brazil	TO	40
2018-07-29	Brazil	TO	46
2018-08-05	Brazil	TO	41
2018-08-12	Brazil	TO	47
2018-08-19	Brazil	TO	52
2018-08-26	Brazil	TO	54
2018-09-02	Brazil	TO	40
2018-09-09	Brazil	TO	47
2018-09-16	Brazil	TO	42
2018-09-23	Brazil	TO	57
2018-09-30	Brazil	TO	53
2018-10-07	Brazil	TO	66
2018-10-14	Brazil	TO	66
2018-10-21	Brazil	TO	82
2018-10-28	Brazil	TO	110
2018-11-04	Brazil	TO	134
2018-11-11	Brazil	TO	147
2018-11-18	Brazil	TO	208
2018-11-25	Brazil	TO	279
2018-12-02	Brazil	TO	350
2018-12-09	Brazil	TO	435
2018-12-16	Brazil	TO	524
2018-12-23	Brazil	TO	434
2018-12-30	Brazil	TO	777
2019-01-06	Brazil	TO	875
2019-01-13	Brazil	TO	1335
2019-01-20	Brazil	TO	1321
2019-01-27	Brazil	TO	1633
2019-02-03	Brazil	TO	1847
2019-02-10	Brazil	TO	1723
2019-02-17	Brazil	TO	1507
2019-02-24	Brazil	TO	1700
2019-03-03	Brazil	TO	1105
2019-03-10	Brazil	TO	1479
2019-03-17	Brazil	TO	1541
2019-03-24	Brazil	TO	1401
2019-03-31	Brazil	TO	1378
2019-04-07	Brazil	TO	1383
2019-04-14	Brazil	TO	985
2019-04-21	Brazil	TO	1143
2019-04-28	Brazil	TO	955
2019-05-05	Brazil	TO	981
2019-05-12	Brazil	TO	812
2019-05-19	Brazil	TO	699
2019-05-26	Brazil	TO	617
2019-06-02	Brazil	TO	451
2019-06-09	Brazil	TO	291
2019-06-16	Brazil	TO	216
2019-06-23	Brazil	TO	185
2019-06-30	Brazil	TO	114
2019-07-07	Brazil	TO	90
2019-07-14	Brazil	TO	67
2019-07-21	Brazil	TO	58
2019-07-28	Brazil	TO	75
2019-08-04	Brazil	TO	57
2019-08-11	Brazil	TO	41
2019-08-18	Brazil	TO	51
2019-08-25	Brazil	TO	54
2019-09-01	Brazil	TO	46
2019-09-08	Brazil	TO	34
2019-09-15	Brazil	TO	48
2019-09-22	Brazil	TO	35
2019-09-29	Brazil	TO	44
2019-10-06	Brazil	TO	52
2019-10-13	Brazil	TO	63
2019-10-20	Brazil	TO	91
2019-10-27	Brazil	TO	123
2019-11-03	Brazil	TO	135
2019-11-10	Brazil	TO	177
2019-11-17	Brazil	TO	155
2019-11-24	Brazil	TO	184
2019-12-01	Brazil	TO	203
2019-12-08	Brazil	TO	267
2019-12-15	Brazil	TO	235
2019-12-22	Brazil	TO	145
2019-12-29	Brazil	TO	132
2020-01-05	Brazil	TO	194
2020-01-12	Brazil	TO	200
2020-01-19	Brazil	TO	220
2020-01-26	Brazil	TO	167
2020-02-02	Brazil	TO	179
2020-02-09	Brazil	TO	31
2015-01-04	Brazil	MA	85
2015-01-11	Brazil	MA	164
2015-01-18	Brazil	MA	247
2015-01-25	Brazil	MA	150
2015-02-01	Brazil	MA	145
2015-02-08	Brazil	MA	163
2015-02-15	Brazil	MA	215
2015-02-22	Brazil	MA	326
2015-03-01	Brazil	MA	476
2015-03-08	Brazil	MA	647
2015-03-15	Brazil	MA	764
2015-03-22	Brazil	MA	666
2015-03-29	Brazil	MA	626
2015-04-05	Brazil	MA	580
2015-04-12	Brazil	MA	516
2015-04-19	Brazil	MA	406
2015-04-26	Brazil	MA	342
2015-05-03	Brazil	MA	263
2015-05-10	Brazil	MA	253
2015-05-17	Brazil	MA	205
2015-05-24	Brazil	MA	169
2015-05-31	Brazil	MA	154
2015-06-07	Brazil	MA	140
2015-06-14	Brazil	MA	101
2015-06-21	Brazil	MA	70
2015-06-28	Brazil	MA	68
2015-07-05	Brazil	MA	64
2015-07-12	Brazil	MA	40
2015-07-19	Brazil	MA	59
2015-07-26	Brazil	MA	30
2015-08-02	Brazil	MA	50
2015-08-09	Brazil	MA	38
2015-08-16	Brazil	MA	45
2015-08-23	Brazil	MA	35
2015-08-30	Brazil	MA	30
2015-09-06	Brazil	MA	41
2015-09-13	Brazil	MA	31
2015-09-20	Brazil	MA	46
2015-09-27	Brazil	MA	35
2015-10-04	Brazil	MA	37
2015-10-11	Brazil	MA	29
2015-10-18	Brazil	MA	57
2015-10-25	Brazil	MA	36
2015-11-01	Brazil	MA	36
2015-11-08	Brazil	MA	37
2015-11-15	Brazil	MA	43
2015-11-22	Brazil	MA	53
2015-11-29	Brazil	MA	119
2015-12-06	Brazil	MA	55
2015-12-13	Brazil	MA	8
2015-12-20	Brazil	MA	5
2015-12-27	Brazil	MA	0
2016-01-03	Brazil	MA	290
2016-01-10	Brazil	MA	599
2016-01-17	Brazil	MA	803
2016-01-24	Brazil	MA	1077
2016-01-31	Brazil	MA	1051
2016-02-07	Brazil	MA	1734
2016-02-14	Brazil	MA	1813
2016-02-21	Brazil	MA	1758
2016-02-28	Brazil	MA	2367
2016-03-06	Brazil	MA	2108
2016-03-13	Brazil	MA	1848
2016-03-20	Brazil	MA	1535
2016-03-27	Brazil	MA	1954
2016-04-03	Brazil	MA	1537
2016-04-10	Brazil	MA	1655
2016-04-17	Brazil	MA	1899
2016-04-24	Brazil	MA	1576
2016-05-01	Brazil	MA	1011
2016-05-08	Brazil	MA	466
2016-05-15	Brazil	MA	533
2016-05-22	Brazil	MA	377
2016-05-29	Brazil	MA	195
2016-06-05	Brazil	MA	143
2016-06-12	Brazil	MA	127
2016-06-19	Brazil	MA	98
2016-06-26	Brazil	MA	86
2016-07-03	Brazil	MA	97
2016-07-10	Brazil	MA	44
2016-07-17	Brazil	MA	26
2016-07-24	Brazil	MA	41
2016-07-31	Brazil	MA	60
2016-08-07	Brazil	MA	52
2016-08-14	Brazil	MA	42
2016-08-21	Brazil	MA	35
2016-08-28	Brazil	MA	28
2016-09-04	Brazil	MA	32
2016-09-11	Brazil	MA	27
2016-09-18	Brazil	MA	17
2016-09-25	Brazil	MA	8
2016-10-02	Brazil	MA	6
2016-10-09	Brazil	MA	13
2016-10-16	Brazil	MA	36
2016-10-23	Brazil	MA	21
2016-10-30	Brazil	MA	27
2016-11-06	Brazil	MA	46
2016-11-13	Brazil	MA	37
2016-11-20	Brazil	MA	44
2016-11-27	Brazil	MA	27
2016-12-04	Brazil	MA	92
2016-12-11	Brazil	MA	50
2016-12-18	Brazil	MA	41
2016-12-25	Brazil	MA	21
2017-01-01	Brazil	MA	72
2017-01-08	Brazil	MA	112
2017-01-15	Brazil	MA	126
2017-01-22	Brazil	MA	130
2017-01-29	Brazil	MA	302
2017-02-05	Brazil	MA	371
2017-02-12	Brazil	MA	641
2017-02-19	Brazil	MA	664
2017-02-26	Brazil	MA	585
2017-03-05	Brazil	MA	539
2017-03-12	Brazil	MA	443
2017-03-19	Brazil	MA	546
2017-03-26	Brazil	MA	423
2017-04-02	Brazil	MA	299
2017-04-09	Brazil	MA	283
2017-04-16	Brazil	MA	349
2017-04-23	Brazil	MA	273
2017-04-30	Brazil	MA	275
2017-05-07	Brazil	MA	269
2017-05-14	Brazil	MA	265
2017-05-21	Brazil	MA	149
2017-05-28	Brazil	MA	142
2017-06-04	Brazil	MA	163
2017-06-11	Brazil	MA	126
2017-06-18	Brazil	MA	125
[truncated: 5,478 more rows]

## Sheet: Source Data Fig. 1c and Fig S3a
Source Data Fig. 1c and Fig. S3a			date	indexP	indexPlower	indexPupper	indexPsmooth7	indexPsmooth15	indexPsmooth30	indexPsmooth60
			2015-01-01	0.774739744185993	0.329883591833984	1.45586454725853	0.783784651306737	0.805130079791429	0.860333211740786	0.885116743601931
			2015-01-02	0.802584635845243	0.345386622541777	1.50316141666028	0.81517403147047	0.836860100128096	0.888608080351291	0.90065517622876
			2015-01-03	0.840073955473253	0.368636150872102	1.56768466431428	0.849482487136213	0.869997820888011	0.91545472699807	0.916381235659432
			2015-01-04	0.878385604240183	0.388889246417625	1.63215042798961	0.886834340171261	0.904545147665777	0.941508168803529	0.932577056992514
			2015-01-05	0.92504989363331	0.411387270650717	1.70155144389777	0.926811020494107	0.940685168071095	0.966968716758053	0.949168157039484
			2015-01-06	0.971199987964814	0.449849279349307	1.76827212930239	0.969447108594096	0.978188480571835	0.992024910724721	0.966081657029663
			2015-01-07	1.01580655985603	0.471613036553351	1.82510589323347	1.01278732599909	1.01646144878162	1.01677145694624	0.983348625014813
			2015-01-08	1.05457650644592	0.498780135651677	1.87620681236958	1.05657455649611	1.05569675429144	1.04118882681721	1.00078313039738
			2015-01-09	1.10103725254516	0.5357250100253	1.93465613558905	1.09981929546942	1.09348553148264	1.0655162087415	1.01824651701348
			2015-01-10	1.14345547730823	0.579025854023157	1.9695179555431	1.14220128575992	1.12868897604526	1.089658111701	1.03571996209114
			2015-01-11	1.18489621771928	0.614975544223766	1.99937774979571	1.18353396598783	1.16018849370456	1.11359738912538	1.05329172560994
			2015-01-12	1.22776306644652	0.651162214501336	2.05733686733191	1.22471920381813	1.18890766159221	1.13731102961817	1.07096216202283
			2015-01-13	1.26787391999828	0.681830632214998	2.11497565430333	1.25908122517653	1.21453672168575	1.16071072528681	1.08855215272033
			2015-01-14	1.30513532145141	0.698384491761127	2.16048741775641	1.28582134331599	1.2374755460117	1.1832366312196	1.10602736871517
			2015-01-15	1.34287317125805	0.723807950249535	2.21302783329398	1.30405998655078	1.2582311549259	1.20517034451426	1.12350695589537
			2015-01-16	1.34157140205395	0.722924014195735	2.21127793815456	1.31568999456626	1.27724757384299	1.22680647966686	1.14079782056192
			2015-01-17	1.33063630428444	0.715357774270627	2.19452292860659	1.32163454814315	1.29417231735491	1.24779986777578	1.15811683721869
			2015-01-18	1.31256672036285	0.702726778910378	2.1739205777804	1.32308412405782	1.30931840251399	1.26779766549237	1.17542500947933
			2015-01-19	1.30917312255488	0.703354056181361	2.16709104894529	1.32083662724509	1.32264963058497	1.28711648568602	1.19253595773646
			2015-01-20	1.30948579503649	0.700854937049334	2.16887920217227	1.320586825552	1.33393689116524	1.30531438896076	1.20951163245072
			2015-01-21	1.31528235285408	0.706122544349857	2.17135949965958	1.32405426854335	1.34323297000178	1.32231713020315	1.226201716957
			2015-01-22	1.32714069356898	0.718384373281463	2.18904346710127	1.33235141630502	1.35001181365758	1.3382259694832	1.24246299242638
			2015-01-23	1.33982279020232	0.715402533907429	2.21966745589966	1.34316449005204	1.35464393473707	1.35303127162055	1.25834850312458
			2015-01-24	1.35490840522386	0.714404609348222	2.26350502298599	1.35567680149689	1.36012742785109	1.36622021588344	1.27406399937703
			2015-01-25	1.37064675469455	0.711981436794449	2.30600043775428	1.36882433716721	1.3669107595063	1.37786383778279	1.28950154435995
			2015-01-26	1.38486463878399	0.711399540345182	2.34220573010285	1.38020680612715	1.37540683728017	1.38822480521875	1.30450148846131
			2015-01-27	1.39707197515047	0.709633886963744	2.39573607011246	1.39056854859115	1.38532530977983	1.39724366084448	1.31906990529223
			2015-01-28	1.40731510254634	0.712887464746947	2.4278621864643	1.4004136048112	1.39609205623576	1.40475527061455	1.33336516884569
			2015-01-29	1.40681797628853	0.712572673895548	2.43330940114386	1.40923353687093	1.4071587143946	1.41087839159211	1.34741331873333
			2015-01-30	1.41235498745034	0.715561746845763	2.45342850783357	1.41711114375477	1.4182207840405	1.41594337727092	1.36129152858273
			2015-01-31	1.42382379876421	0.710429899878015	2.50399554144898	1.42580803445467	1.4288149693981	1.42126242938305	1.37494302128805
			2015-02-01	1.43238627911266	0.706629300908603	2.55686960931021	1.43490401864455	1.43826811441197	1.42762559408608	1.38819952584602
			2015-02-02	1.44000788697087	0.700900635885713	2.61531234341922	1.44554176849429	1.44640927305158	1.43539529196059	1.40080562194864
			2015-02-03	1.45795021004976	0.693705748009742	2.72864306422924	1.4570727328953	1.45379997985253	1.44356374666939	1.41257125904324
			2015-02-04	1.47098699187545	0.689685568156877	2.83356635033547	1.46777441458132	1.46055043052373	1.45205454814338	1.42335266521877
			2015-02-05	1.48128222523674	0.685946263905674	2.91096817548096	1.47696288619834	1.46627757122733	1.46037852318928	1.43317960184653
			2015-02-06	1.49307173825743	0.687849628738028	2.95805545535207	1.48449949295804	1.47174496952663	1.46815452790653	1.44204510094137
			2015-02-07	1.49873557056632	0.69173250433346	2.96285231096946	1.4898959259221	1.47724281980477	1.47550817943194	1.45037514104513
			2015-02-08	1.49670558043183	0.693896395263563	2.9412961764286	1.49380188925682	1.48239743091501	1.48261179001257	1.45805155784519
			2015-02-09	1.49276413428873	0.694534220911539	2.91346872430569	1.49550760180876	1.48834042866586	1.4893449770189	1.46529688749885
			2015-02-10	1.49572524079823	0.69766130730521	2.9110091075111	1.49490148931171	1.495383746641	1.49540558779725	1.47205826019852
			2015-02-11	1.49832873521844	0.701154799327998	2.90582168693482	1.49434251374829	1.50180218355894	1.50082878096629	1.47814319351181
			2015-02-12	1.49322221310034	0.70052888800038	2.87955920138905	1.49497642588916	1.50801704005101	1.50601961240457	1.48368275235754
			2015-02-13	1.48882895077807	0.699409231396342	2.8632891622168	1.49908601318725	1.51359833198396	1.51159000624706	1.48873070148665
			2015-02-14	1.4948227416224	0.697006016791273	2.91048471536902	1.50621921544436	1.51808827177256	1.51741271265121	1.49313851833091
			2015-02-15	1.50114296541793	0.692993716716808	2.96808477669484	1.51420464810157	1.52220138946579	1.52307956290924	1.49751068991636
			2015-02-16	1.52153124537538	0.689131425573656	3.07291117386533	1.52434573755244	1.52695546561316	1.52859918391627	1.50205030693259
			2015-02-17	1.54565765659797	0.681330340853994	3.20323972831166	1.53522754518858	1.53228068098622	1.53381357840492	1.50688771108919
			2015-02-18	1.55422676381888	0.672316699893241	3.21805369855411	1.54459870139771	1.53701119574197	1.53802603240047	1.51187879622553
			2015-02-19	1.56420983925647	0.673094178295209	3.25064026542951	1.55306861147583	1.54110713140886	1.54139094147677	1.51700597094714
			2015-02-20	1.56500160423105	0.674870822236044	3.24822670483845	1.55970939394256	1.5457616535818	1.54404207348992	1.5219669761847
			2015-02-21	1.56042083508629	0.679497809418531	3.23650211628908	1.56356435226923	1.55143504296749	1.54586423239954	1.52664710016154
			2015-02-22	1.56043233596479	0.683181499961273	3.24376801172633	1.56534380917144	1.55758260549765	1.5477190104697	1.53111509627164
			2015-02-23	1.5680167226425	0.684511180801599	3.25371394471555	1.56470922788079	1.56376169490347	1.54988289980694	1.53529784898976
			2015-02-24	1.57264236488459	0.687497949836154	3.2640519521023	1.5644290052327	1.56885793916668	1.55272993721492	1.53916378246268
			2015-02-25	1.56668296213439	0.684116518126825	3.25164957786413	1.56635885615799	1.57224341016884	1.5558917151783	1.54289322848046
			2015-02-26	1.5597677702219	0.67975467018697	3.23637933971193	1.57015940524515	1.574249881242	1.55904272617915	1.546594767779
			2015-02-27	1.56304004569446	0.671824093463951	3.25025946644057	1.57384691722554	1.57476484290254	1.56261023410054	1.55032093642548
			2015-02-28	1.57392979156329	0.662461627826406	3.34641458013971	1.57746585214537	1.57448581499587	1.56658301138118	1.55424769343492
			2015-03-01	1.58703617957492	0.657767001733775	3.45116968263732	1.58171681778765	1.57364019302653	1.57033365939091	1.55843808240046
			2015-03-02	1.59382930650521	0.655012338918409	3.50839839920077	1.58522482631542	1.57323663147362	1.57375895044966	1.56284548680528
			2015-03-03	1.59797490932343	0.651450868129218	3.55075840048988	1.58649542895402	1.57281033400072	1.57647501977909	1.56744794461786
			2015-03-04	1.59643972163036	0.648677408621313	3.55835339495944	1.58462205667797	1.57317919344362	1.5783801302178	1.57227068564792
			2015-03-05	1.58432382991628	0.644665856186909	3.52463517421926	1.57900781753102	1.57477223461463	1.58019384578167	1.57729483063933
			2015-03-06	1.57193426416461	0.641595182409102	3.48467108444234	1.5733720469833	1.57697832094943	1.58195739375089	1.58263030575625
			2015-03-07	1.56081618563098	0.639121715291554	3.44110014578033	1.56817881144408	1.57945881461927	1.58355542918011	1.58833336107182
			2015-03-08	1.54773650554625	0.635886317044244	3.39232536860357	1.56556960214377	1.58173097979488	1.58513967241654	1.59456027366212
			2015-03-09	1.55437891267115	0.634056614533974	3.44238240082161	1.56646313782708	1.58308471328416	1.58672201311134	1.60120169797302
			2015-03-10	1.56162226054893	0.632358104285523	3.48669702211276	1.56945239512413	1.58375620599585	1.58798390796696	1.60837584893869
			2015-03-11	1.57817525652818	0.636196086257207	3.54141045345489	1.57508543299714	1.5840921003915	1.58898258790646	1.61585733676587
			2015-03-12	1.59057857969947	0.632306759444471	3.61164309548665	1.58369625637588	1.58451685026677	1.59038086916367	1.62335328752147
			2015-03-13	1.59285906524394	0.631799274763664	3.62041701212211	1.5912624376963	1.58613781032134	1.59236075459171	1.63063192346079
			2015-03-14	1.60024745074207	0.635328161363196	3.63455661457697	1.59730235721511	1.58914994459924	1.59462226044639	1.63784976876234
			2015-03-15	1.60801226919746	0.637829068299969	3.65213935812711	1.60085065274797	1.59262504336435	1.59690538062279	1.64460083563878
			2015-03-16	1.60734218191407	0.639524356296944	3.64629985323624	1.60259813704224	1.59663915180656	1.59946345214971	1.65073638394521
			2015-03-17	1.60390169718056	0.641438777271435	3.62439365725074	1.60485230354095	1.60020739474906	1.60261141070132	1.65626034200159
			2015-03-18	1.6030133252582	0.641923301873015	3.61871135384849	1.60726213605394	1.6031574819332	1.60629670531944	1.66091982486942
			2015-03-19	1.60281096975938	0.642516797641173	3.61528630827797	1.60796647861255	1.60478598236929	1.61072779289093	1.6647748809212
			2015-03-20	1.60863823073491	0.64612124321966	3.62261899388329	1.60805304293616	1.60598950371271	1.61656362887818	1.66833392674251
			2015-03-21	1.61711627833302	0.644730099308535	3.66256487413599	1.60862459431161	1.60774318823399	1.62386967003573	1.67145154563799
			2015-03-22	1.61294266710769	0.64264911469524	3.65511991397603	1.60903320046202	1.60978570627351	1.63262464865372	1.67458043326737
			2015-03-23	1.60794813217934	0.638134286412984	3.65125721837256	1.60900345664917	1.61207978145069	1.64325631492469	1.67763410317297
			2015-03-24	1.60790255680873	0.63772920647583	3.65203690227375	1.60900248080858	1.61584219101525	1.65468438547633	1.68012000198316
			2015-03-25	1.60587356831104	0.63777062244546	3.64587169106013	1.60929506005573	1.62146661540678	1.66686879807044	1.68195335680339
			2015-03-26	1.60260276306949	0.637648789231049	3.63598895926244	1.6118582820882	1.62850131024738	1.67898473631681	1.68342375747966
			2015-03-27	1.60863139985074	0.64224626553285	3.63969330940966	1.61678331989903	1.63693873551508	1.69081485986464	1.68459685650778
			2015-03-28	1.61916433306311	0.645946560928222	3.66535390090997	1.62476557255242	1.64698944743503	1.70222112074243	1.68517857487597
			2015-03-29	1.63088522133496	0.650175804181443	3.69261926538499	1.63653621465849	1.65858939547223	1.71308930342415	1.68491632930806
			2015-03-30	1.64242339685515	0.653482709767601	3.71961861789564	1.65166921248674	1.67262425394308	1.72261865989637	1.68383657004365
			2015-03-31	1.66377832538246	0.65579108916067	3.77815058725169	1.6689179194759	1.68987347804283	1.7311391084995	1.68190683778029
			2015-04-01	1.68826806305352	0.658844335843786	3.86529162576074	1.68895143040032	1.70916137620359	1.73876173355353	1.67923783113607
			2015-04-02	1.70853374786722	0.665676360570777	3.91147098899481	1.71184147005118	1.73058011420767	1.74536462995974	1.67592153357185
			2015-04-03	1.72937234877488	0.671596733945859	3.95419529481763	1.73770463395338	1.75318349026433	1.7511696316246	1.6719595909752
			2015-04-04	1.75939890953404	0.683690730724401	4.01583297983192	1.76669151513811	1.77564021601656	1.75647400770334	1.66756873308997
			2015-04-05	1.79111549889101	0.697285517432248	4.08076813251302	1.7965419388762	1.79669905325088	1.7609456975251	1.66274937270105
			2015-04-06	1.8234655441705	0.710475418620598	4.15067240131896	1.82777349466263	1.81639290057478	1.76560543735462	1.65750212406617
			2015-04-07	1.86668649367563	0.721158379499646	4.33259251206907	1.85809935968327	1.83315753834205	1.7701285339294	1.65182675849613
			2015-04-08	1.89722102922014	0.721634231686649	4.49765918200291	1.88468269919759	1.84643602598376	1.77351799085497	1.6454173979819
			2015-04-09	1.92715463837218	0.720824161798581	4.64296679681663	1.90524432672427	1.85605685170027	1.77592280563982	1.63837407755969
			2015-04-10	1.94165340391935	0.719598123344209	4.71437240739236	1.91993395344185	1.8622279496721	1.77786492705287	1.63058181930462
			2015-04-11	1.94548228613429	0.721450832761368	4.71975642612764	1.92382059196879	1.86540052773411	1.77881284385189	1.62214020025003
			2015-04-12	1.9350468915778	0.717572636784024	4.69501116276413	1.91892553636706	1.86595856797166	1.77799639516023	1.6133623922561
			2015-04-13	1.92629293119354	0.711578303761866	4.69787292723345	1.90541493785692	1.86330199957798	1.77521039816972	1.60420055017557
			2015-04-14	1.89389296336424	0.70462263947851	4.58555813879934	1.88533591121768	1.85858662076616	1.77076775946452	1.59473454046359
			2015-04-15	1.86295564000802	0.69902712489625	4.48519176196698	1.86126144458493	1.85038358981598	1.76435022341087	1.58522788891085
			2015-04-16	1.83258044880124	0.691141401299709	4.39859268352936	1.83736467623058	1.83787460550635	1.75586425157083	1.5759031275508
			2015-04-17	1.80110021744466	0.683641541833382	4.28407618194442	1.81236096791517	1.82126549707196	1.74554636182425	1.56662919365575
			2015-04-18	1.77696101970505	0.678348393259853	4.17888974349064	1.79219552486218	1.80254636384142	1.73319138905947	1.55727230119619
			2015-04-19	1.76776951309732	0.670336127020862	4.19788218991616	1.77515058049287	1.78198547168723	1.71857383730176	1.54761046787038
			2015-04-20	1.7512669729857	0.664204445359162	4.1508331796307	1.75757998274638	1.75929373706958	1.70162907536638	1.53758158222878
			2015-04-21	1.7527348619933	0.660094571341411	4.2013568591266	1.73999681051947	1.73402789576466	1.68237959947862	1.52720450149241
			2015-04-22	1.74364102942285	0.658267775782195	4.15994664673579	1.72341186562749	1.70837798058699	1.66039720206756	1.51657287031957
			2015-04-23	1.70958626457579	0.652593920898753	3.99429100373188	1.70474035001665	1.68226442083798	1.63615041048747	1.50575194912586
			2015-04-24	1.67801801185631	0.644149371095474	3.86226508529276	1.682369478492	1.65567165144139	1.60987935704895	1.49473447397321
			2015-04-25	1.66086640546116	0.63702993843432	3.8232013776813	1.6530223998672	1.6288647739764	1.58217890229243	1.48344839075426
			2015-04-26	1.63706890382143	0.623557332647769	3.81025839470775	1.61952285790667	1.60098225038483	1.55346554063542	1.4718144193095
			2015-04-27	1.59467087231314	0.604176697521544	3.7273219768196	1.58547514064911	1.57118910663186	1.52450366376977	1.45996389562104
			2015-04-28	1.54730531161972	0.586095942370614	3.59660654472814	1.55057098293427	1.53995615115478	1.495311796927	1.44795059060524
			2015-04-29	1.50914423569915	0.571797960998071	3.50497344740064	1.51316107579265	1.50617257819108	1.46685042103082	1.4356789185793
			2015-04-30	1.47125224377288	0.564694130505235	3.41529315314912	1.47339739893693	1.47041081431914	1.4393166693222	1.42287407859337
			2015-05-01	1.43368890785239	0.554974173258177	3.31126841556296	1.43428332529261	1.43442621546858	1.41304452154808	1.40943753141869
			2015-05-02	1.39899705546981	0.54426446526466	3.22037877034736	1.39649294375115	1.39849321702593	1.38789375735176	1.39549018297199
			2015-05-03	1.35872316583145	0.535114384048397	3.08963849815643	1.35889823401381	1.36181144074344	1.36337497076779	1.38115952071404
			2015-05-04	1.32087235680289	0.526874289820869	2.96903981223926	1.32117856652393	1.3249456095836	1.33874692803742	1.3663190221447
			2015-05-05	1.28277264082946	0.516988629170071	2.85127432481317	1.2834826199475	1.28971359046996	1.31421746693246	1.35080202317683
			2015-05-06	1.24598126753783	0.508960552077133	2.72922719583831	1.24634347419704	1.25659569808935	1.28880356563019	1.33457192425857
			2015-05-07	1.20721457134366	0.502797282285122	2.58816633336545	1.21090298782451	1.22532286147465	1.26301720670974	1.3174239457801
			2015-05-08	1.16981728181739	0.498239732508438	2.46487298262873	1.17707571348466	1.19636891780643	1.23798590739675	1.29955187897723
			2015-05-09	1.13902303521664	0.491754166032139	2.39304334412729	1.14613541988166	1.17041739165476	1.2135461423066	1.28087955859362
			2015-05-10	1.11063976122372	0.484021629742186	2.29269720317886	1.11821479964919	1.14692274072711	1.18903185445564	1.26162438761942
			2015-05-11	1.08408143642395	0.480750040887237	2.21562099014863	1.09433438752562	1.12576769115075	1.16481599476711	1.24206596006069
			2015-05-12	1.06619058560842	0.473159650201962	2.14788186295013	1.0753523599445	1.10630474944297	1.14193139608184	1.22251661646136
			2015-05-13	1.05053692591055	0.465402782220273	2.11686057947903	1.06183707142461	1.08847878271015	1.12069078304075	1.20280275630605
			2015-05-14	1.04005168647866	0.460437228161239	2.09951719389326	1.05268529004338	1.0714345530693	1.10059007769407	1.18331814633124
			2015-05-15	1.03694308874958	0.459011856257578	2.0987773421213	1.04658757372367	1.05562359910033	1.08139793377588	1.16403076658839
			2015-05-16	1.04441601557743	0.462073345840651	2.13677212995843	1.04126438023478	1.04154559932492	1.06301081126656	1.14497129458993
			2015-05-17	1.04657729155509	0.460641060838246	2.15632177455235	1.03624241079572	1.02859906758726	1.04543400411973	1.12626812225993
			2015-05-18	1.04139742218595	0.457493735410616	2.15512719040229	1.02913757314521	1.01625226816784	1.0291276523686	1.10785271058461
			2015-05-19	1.02892823118621	0.454964293215906	2.10492524841303	1.01958145501087	1.00468637995062	1.01406420698764	1.08947660648335
			2015-05-20	1.01538313983715	0.448430441756313	2.05286825238676	1.0073287792407	0.994149201693728	0.999974970987287	1.07123048354226
			2015-05-21	0.990317822925082	0.440136435934233	1.97057327978237	0.992792746040216	0.984785867992153	0.986764249038515	1.05286896997426
			2015-05-22	0.970050261809207	0.43444108591342	1.91114525024527	0.976227081432574	0.975857293913491	0.974450689492643	1.03470441025845
			2015-05-23	0.958647285186209	0.430851378927789	1.87212433555431	0.959322064572489	0.966426949745335	0.962953347466992	1.01716079651607
			2015-05-24	0.944825059151716	0.427338277146383	1.82654379087182	0.944000603417903	0.955604230878348	0.951879760138291	1.00012367186709
			2015-05-25	0.925437769932453	0.421755643145577	1.7595792519313	0.932539045912452	0.943945267512355	0.941069872946411	0.983374679314002
			2015-05-26	0.910593113165612	0.421482236487841	1.69416347462758	0.923406590696669	0.932487613586455	0.930666379485966	0.967073289106427
			2015-05-27	0.908132911755043	0.425669939989049	1.64927831826578	0.914383825131102	0.921823664532313	0.920529569152948	0.951506382421356
			2015-05-28	0.910086920386927	0.430991836451472	1.6352137338363	0.905419564191232	0.911471159264427	0.910293715685096	0.936695261001431
			2015-05-29	0.906123075298728	0.433454719838093	1.61377601590949	0.897741717210194	0.902093945007733	0.899785871631662	0.922488327578017
			2015-05-30	0.895487926227237	0.432941115920398	1.57379901457446	0.891875931514742	0.893277779884953	0.888744863854571	0.90896335133808
			2015-05-31	0.882075232572629	0.425922343713085	1.53537842058152	0.88628108631746	0.884361095609062	0.876898067631785	0.89616999774624
			2015-06-01	0.871692841065182	0.420481461468269	1.50889941345576	0.879139463522023	0.875160452689322	0.8646424871681	0.883909734157027
			2015-06-02	0.86953261329745	0.419372613073067	1.49499310273606	0.871073254061442	0.86588747772498	0.852330450401429	0.872201329546169
			2015-06-03	0.86896899537407	0.419853523135377	1.4910681587834	0.862833233881481	0.856646379021312	0.840206284929288	0.860911827423211
			2015-06-04	0.860095560818868	0.415163714738626	1.47623617454329	0.85466491794937	0.846909936612167	0.82824350015205	0.85008420550394
			2015-06-05	0.84965960907466	0.411694693227749	1.45713970604416	0.845396714276574	0.835801563378039	0.816934374318334	0.839784616955208
			2015-06-06	0.837807784967511	0.407335561476828	1.43484269768501	0.833512504586555	0.823714449349834	0.806391613807168	0.830105608116662
			2015-06-07	0.824897021047853	0.402542404120021	1.41052971377739	0.819656452763202	0.811062777963806	0.796335685635382	0.820968075527416
			2015-06-08	0.806815415355605	0.396952264984077	1.38649763310162	0.805655126305917	0.798191904385221	0.786701201427593	0.812303191844867
			2015-06-09	0.786343145467323	0.390747089234687	1.35505157534088	0.790483942420251	0.785339706823844	0.777717504172364	0.804160445695794
			2015-06-10	0.771976632610594	0.384499196884968	1.31948475250425	0.774342310978557	0.772173287216402	0.769330583445742	0.796489461167867
			2015-06-11	0.762086275617875	0.37956082317438	1.3070287913066	0.757316001605553	0.758588905326264	0.76108136876087	0.789108733015138
			2015-06-12	0.743461321874999	0.369902349685649	1.27492087273171	0.740486960682446	0.745015841039673	0.752699738962112	0.782108251126424
			2015-06-13	0.724816364875651	0.362861664473369	1.24747501292998	0.725139350993475	0.731774803628936	0.744386577461966	0.775441584757106
			2015-06-14	0.705712855436823	0.353228929599436	1.21099614679494	0.710862163361364	0.719505447729384	0.73652876890028	0.768880536310858
			2015-06-15	0.689012128893855	0.346851515980896	1.18548287079103	0.697021733561953	0.708310275661702	0.729329184225924	0.76211859143102
			2015-06-16	0.67890987764453	0.343531029181254	1.16945616729611	0.68459862993981	0.698241950165865	0.722385464194319	0.755166642186324
			2015-06-17	0.672036319185813	0.340945554923239	1.15615472252556	0.674059727516661	0.689547530619749	0.715275006723738	0.748128341933324
			2015-06-18	0.665203267022001	0.339260712383912	1.14150704112659	0.666638954807719	0.682014787870173	0.707759447858782	0.741109334343941
			2015-06-19	0.656499596519999	0.334858125994907	1.12651487806595	0.662061427827544	0.675252800909573	0.700193440020592	0.734187847133165
			2015-06-20	0.651044047913605	0.331838623900257	1.11750949274261	0.65875866429519	0.669597914546185	0.692804984871902	0.727569619632805
			2015-06-21	0.653767446474227	0.331971617716443	1.13061612247071	0.656457311879441	0.665058705574099	0.68576052674068	0.721059334758801
			2015-06-22	0.656969440032634	0.332926928085906	1.13160486475961	0.655569058214435	0.661994759836754	0.67898280358784	0.714544192260803
			2015-06-23	0.65579053291805	0.327963111824271	1.12703673482783	0.656162897455703	0.660466464066627	0.672726623551442	0.708167957480393
			2015-06-24	0.655926852275571	0.325070715606456	1.13732391719445	0.657247751528642	0.659431221564794	0.667251018445177	0.702027832995247
			2015-06-25	0.658985491366957	0.326939771569107	1.14005739694392	0.657670720645804	0.658376726231074	0.662312542849767	0.695965079711835
			2015-06-26	0.660656471208878	0.326707393861571	1.14165328538407	0.65806846769495	0.656929990391299	0.657687896877328	0.689798757264326
			2015-06-27	0.658638026424179	0.327156472718178	1.14100098806529	0.659539490469792	0.655371039001511	0.653922786567751	0.683466402293966
			2015-06-28	0.656728230294361	0.325831694817523	1.13829256822822	0.660604403018572	0.653835166114867	0.65109729788255	0.677018181188779
			2015-06-29	0.659753669376653	0.327412096023474	1.14339897413403	0.660209174134723	0.652015605751977	0.649016208767145	0.670535000305094
			2015-06-30	0.666087692341943	0.330624249567849	1.15419652489476	0.657758568165651	0.649655331513977	0.647339115230254	0.664063067734063
			2015-07-01	0.663381240117037	0.330743939935357	1.13961597936401	0.654112468058365	0.64721129693702	0.645690797204547	0.657667479231575
			2015-07-02	0.65621888918001	0.327217355649821	1.12565194746462	0.650009285818308	0.644954506270605	0.643926233465219	0.651274994694223
			2015-07-03	0.643502229425377	0.324165578471165	1.10829698242659	0.645255053197482	0.642610297829361	0.642012383758593	0.64489426695947
			2015-07-04	0.633115325673177	0.32167527962761	1.08828099381333	0.638894715214724	0.640122992845083	0.640132194114279	0.638711688843594
			2015-07-05	0.628005954613958	0.320963882266335	1.08042820838641	0.632573111521388	0.638247658589317	0.638204864947275	0.632713678796548
			2015-07-06	0.626474041030875	0.320512012388648	1.07604992588512	0.627695411964151	0.637135890191001	0.635727055710434	0.626902182334104
			2015-07-07	0.621565326462635	0.317963912566134	1.06456170036623	0.624884002724568	0.636037657697536	0.632752698886223	0.621355947488378
			2015-07-08	0.619130014263682	0.314565619984907	1.05790091989762	0.623488512834788	0.634211766393882	0.629634713533192	0.616184548926359
			2015-07-09	0.622074992279353	0.316695238705265	1.06314785437469	0.623845949688177	0.631950372844301	0.62633816181813	0.611434241534946
			2015-07-10	0.623822364748297	0.319269747112365	1.06725414804681	0.625785615872284	0.629475740699365	0.622599575977929	0.606986447676783
			2015-07-11	0.623346896444715	0.315501372052516	1.06510198789111	0.628887738088291	0.627094777125888	0.618516145767781	0.602758256218173
			2015-07-12	0.630508012587681	0.318073759806531	1.07912299365751	0.631683353591639	0.624893349227047	0.61423306562582	0.598887209652253
			2015-07-13	0.640051704319626	0.32461215878931	1.09831164320603	0.63273840281935	0.622574563779683	0.609649784915592	0.595384193352229
			2015-07-14	0.643280181974681	0.324477163241476	1.11001892982872	0.632063694570446	0.619438505668891	0.604541231709908	0.592272109714934
			2015-07-15	0.63869932278712	0.31764297804246	1.11092977758711	0.62984096305309	0.615850066258468	0.598796951242202	0.589536848894211
			2015-07-16	0.62946033687333	0.315101034775081	1.09943483001527	0.625496090853501	0.612058130129364	0.592949494268831	0.587103706098729
			2015-07-17	0.619099407005973	0.303824836120667	1.09280569479694	0.61880644350834	0.607721817365655	0.587274982664709	0.584928563364258
			2015-07-18	0.607787775823218	0.295145148032378	1.07263344655639	0.609685441707528	0.602588854126497	0.58202908606016	0.582989533940025
			2015-07-19	0.600093907190559	0.285003317082706	1.07232170488148	0.599548214924553	0.59690929869048	0.577229937666598	0.58129455290314
			2015-07-20	0.593224172903499	0.270586776089635	1.07891686996495	0.589946877132237	0.590218472662324	0.572622372721195	0.579813663156696
			2015-07-21	0.579433169368995	0.257052609929758	1.0662700097327	0.581079861963342	0.582163679640182	0.568043837927529	0.578493740466201
			2015-07-22	0.567738735306299	0.247624963710571	1.05877348700739	0.572371310583015	0.573044805722281	0.563729091388917	0.57726520047294
			2015-07-23	0.562250972327116	0.235605214715158	1.05925264245965	0.56352269025643	0.563382136090522	0.559642474301276	0.576206309973085
			2015-07-24	0.557030300823709	0.225979831330997	1.06429732891901	0.554511468722407	0.553948615693361	0.555617464624715	0.575360938937647
			2015-07-25	0.546827916160927	0.213434918668306	1.06901402765385	0.545910988667908	0.545074224630054	0.551660352503799	0.574774096027879
			2015-07-26	0.538153564904464	0.201648732362715	1.07324898226803	0.537162179796459	0.536963394994431	0.547828615559018	0.574393841722073
			2015-07-27	0.530145622165338	0.193994888822341	1.06637878328149	0.527377652079835	0.529566526106148	0.543851632736756	0.57431186350217
			2015-07-28	0.519229808987503	0.182734329279085	1.05678906290207	0.517510113521579	0.522670181662707	0.539671088821908	0.574590406854084
			2015-07-29	0.506497073206158	0.170956426571585	1.04424795988235	0.508818059935211	0.516649170186166	0.535528010662724	0.575096292700257
			2015-07-30	0.493759278310748	0.161483256634763	1.03760318632432	0.501385455132985	0.511608116519366	0.531734582558168	0.575799708024788
			2015-07-31	0.487957530915912	0.153812077411634	1.03796505746823	0.495527633947411	0.507226818473189	0.528516614992911	0.576880240242654
			2015-08-01	0.485983541056357	0.148867339899002	1.03341011580826	0.491320376413751	0.503513111883776	0.525930893263298	0.578398728119413
			2015-08-02	0.486125331288881	0.147414848031081	1.04293525775322	0.488837651272997	0.500731850881101	0.523966684121456	0.580444100348291
			2015-08-03	0.48914087386632	0.148438615632133	1.04915483751822	0.488603887272074	0.498747932427556	0.522456911692002	0.582909869803162
			2015-08-04	0.489779006251884	0.148646982021826	1.05052536718843	0.489828740231868	0.497484792811189	0.521422461366118	0.585686500831665
			2015-08-05	0.48911799722088	0.146933279733113	1.05773398184725	0.492020334649891	0.497178498003634	0.521260425221968	0.588634589987156
			2015-08-06	0.492122930304289	0.142303283365133	1.07554368163872	0.494732287483023	0.498011215603167	0.521777702059658	0.591723197743097
			2015-08-07	0.496531501634463	0.140105859999532	1.09225736181425	0.497482846659447	0.500087029025814	0.522777906412979	0.594847094656616
			2015-08-08	0.50132470198252	0.136598167750301	1.11302417574907	0.500542778326295	0.503084614292462	0.524383716057164	0.597957986690355
			2015-08-09	0.505109001120803	0.13266177088728	1.13303111810634	0.504188119705338	0.506787561896542	0.52694861607783	0.601198041634852
			2015-08-10	0.508394788101293	0.130583771640488	1.15194028259359	0.508025963547462	0.510969973248482	0.530271537676365	0.604708717457679
			2015-08-11	0.511198527919819	0.127984588865625	1.1649608770002	0.512078103264033	0.515347297277856	0.534390661378519	0.608303222723287
			2015-08-12	0.51463538687418	0.129794850584117	1.16757472234052	0.516591904397333	0.520174741069528	0.539531028792577	0.611917732977259
			2015-08-13	0.518987837199155	0.135592424628523	1.16902883471888	0.521794583539726	0.52587168025777	0.545651353690606	0.615710497874361
			2015-08-14	0.524896479650459	0.137911671995402	1.17994245044926	0.527575542606396	0.53194728759995	0.552802464807375	0.619772138964098
			2015-08-15	0.532921309915621	0.139898735715328	1.19841601917718	0.533804429233127	0.538328994352769	0.560810986216478	0.624198310537954
			2015-08-16	0.541527755117557	0.140631661065585	1.21818560991336	0.540598040126383	0.545254320230552	0.569522473574117	0.628963050803663
			2015-08-17	0.54886150156798	0.140216201498281	1.23799183150738	0.548538646961432	0.553165381274559	0.578859114636423	0.634141661952896
			2015-08-18	0.554800734306933	0.140785133737314	1.25606414534778	0.556875869930938	0.561795142925173	0.588589801939728	0.639720637213862
			2015-08-19	0.562190663126973	0.141691069740021	1.28014625509616	0.565352411789669	0.57129652994585	0.598750628942136	0.645743773921565
			2015-08-20	0.5745720850445	0.14567499419186	1.30360804166464	0.574449102508485	0.581883559581521	0.609225342046783	0.652208205199443
			2015-08-21	0.583257040437	0.148063677228002	1.32318853813673	0.585151018967474	0.593291491778045	0.619717304097276	0.659181132905497
			2015-08-22	0.592257102926739	0.150719919725604	1.34214181803388	0.597013944475127	0.605517900588936	0.630051715011955	0.666499771414757
			2015-08-23	0.605204590149273	0.155185219232886	1.36460913849855	0.610089468775557	0.618537358140494	0.640298508755995	0.674119884731088
			2015-08-24	0.623774916780899	0.16454284613877	1.38989432790747	0.624213575399092	0.632257385251692	0.650735730765906	0.682001215198844
			2015-08-25	0.637841212860505	0.178980405066489	1.39218851549888	0.639477829643378	0.646748256024365	0.66158881935634	0.690082776985929
			2015-08-26	0.653719333229982	0.191474895135688	1.4068366014166	0.656054330912963	0.661832306601599	0.672754812709819	0.698242035061477
			2015-08-27	0.673440831409242	0.206416330677879	1.42367604450775	0.673626985632922	0.677326516814743	0.684164377132611	0.706452453887183
			2015-08-28	0.690106820147008	0.220023614216583	1.43835043175422	0.691277449205012	0.692579003835796	0.695892985085999	0.714812352176384
			2015-08-29	0.708292611813831	0.23633368512469	1.45456951099653	0.709617927818949	0.707487320594602	0.707809695370027	0.723310582068513
			2015-08-30	0.728213173188989	0.257288636951979	1.47139538728837	0.727809664924017	0.72177443567114	0.719880006082997	0.731844831985196
			2015-08-31	0.747328161785525	0.267331143794925	1.49365672391574	0.745118662769001	0.735342697281437	0.731995208344027	0.74031706614894
			2015-09-01	0.766224563158068	0.278984288250048	1.52370668550145	0.761297601370899	0.748306080257252	0.744316639784335	0.748786890744362
			2015-09-02	0.781061492965453	0.282830267905384	1.55548452998244	0.775381769943079	0.761382495787507	0.756984362735721	0.757291633753138
			2015-09-03	0.794603816324135	0.285597172459269	1.60115486591942	0.78657472078391	0.774213095473786	0.770065086477012	0.765891632966559
			2015-09-04	0.803359390360291	0.277892292765836	1.63801427928048	0.795346199715081	0.7864451946837	0.783155985176917	0.77465471560004
			2015-09-05	0.806881791819091	0.270775403849514	1.65494560205869	0.802774928037948	0.798494478393952	0.796584563751336	0.783765877300373
			2015-09-06	0.806563829074812	0.264448035436763	1.65496302708883	0.810335778444929	0.810101490151119	0.810221636416536	0.793220667980379
			2015-09-07	0.80872851430372	0.261591465036293	1.66498593783176	0.817703565902078	0.821222654025499	0.823856053405012	0.802967616351807
			2015-09-08	0.818225661418132	0.263790645403871	1.68523234703059	0.825355412930314	0.831733031436362	0.837053814319858	0.812787384872039
			2015-09-09	0.833987445814322	0.269198811027136	1.71668839420245	0.834493167784844	0.841885023544305	0.849894016295493	0.822589987202535
			2015-09-10	0.846178328524177	0.275562500066657	1.73761004327022	0.845326590512917	0.852136418869844	0.862093408744434	0.832455384270631
			2015-09-11	0.856922319557944	0.279807298072576	1.75816181471464	0.857655464370199	0.862803656139281	0.873373878981788	0.842426384280214
			2015-09-12	0.870846075800799	0.279914669697418	1.79178127377728	0.870049487445962	0.873732966518038	0.883973350662163	0.852530485547957
			2015-09-13	0.882397788171323	0.294095500400566	1.80388220398952	0.88212334444066	0.885681806908071	0.893818699329652	0.86279963676015
			2015-09-14	0.895030631304696	0.31261090820238	1.81540913387084	0.894788215058426	0.898668837161931	0.902878677753914	0.873106738907766
			2015-09-15	0.90498382294847	0.335144875545963	1.80720771336346	0.908743937316674	0.912369409528587	0.911111658723764	0.883519374141449
			2015-09-16	0.918504444777215	0.350724099875491	1.80851981780017	0.922522933065368	0.925801548382463	0.918714666852301	0.894101973517288
			2015-09-17	0.934832422848532	0.362001839112351	1.82653878375847	0.937339591565119	0.93840553680348	0.925993465566548	0.904953146077824
			2015-09-18	0.954612375365687	0.39194379252162	1.84000283437315	0.952530827504836	0.949973722015081	0.933032636990983	0.916019685142578
			2015-09-19	0.967299046041657	0.403134561277815	1.84397599210948	0.968138438484134	0.960302563279877	0.940084089153297	0.927099533595558
			2015-09-20	0.986114397669575	0.421798483097072	1.85601295374235	0.982596052691143	0.969452222930372	0.947814450503471	0.938176827994511
			2015-09-21	1.00136928288272	0.433271545187151	1.87858348507994	0.995198174017006	0.977535908508185	0.956389620948803	0.9492181352133
			2015-09-22	1.01423709980356	0.445337453442753	1.88986176666022	1.00449656420736	0.984534701482329	0.965636723947619	0.960089268980029
			2015-09-23	1.01970774422627	0.448799070968313	1.90073990385579	1.01086169170568	0.990490286011166	0.974839038978172	0.97065138981339
			2015-09-24	1.02304727212957	0.428057312466714	1.94458855960145	1.01400120211835	0.995544310160297	0.98359115504873	0.981054043454936
			2015-09-25	1.01970110669819	0.422365250865471	1.95309646106585	1.01432745768346	0.999850512263252	0.992155955831444	0.991372981088284
			2015-09-26	1.01185493852988	0.414199524296507	1.94614989690628	1.01229537569965	1.00326161784269	1.00068839142782	1.00150486679219
			2015-09-27	1.00809097055824	0.395969761811109	1.96465453433321	1.00866821093604	1.00643521178856	1.00916798600992	1.01163454028289
			2015-09-28	1.0036530718385	0.379850576452887	1.98313929464804	1.00456357306241	1.00994709409887	1.01778957815027	1.02180701048587
			2015-09-29	1.00001252591687	0.358674438681618	1.99568736067077	1.00166705130451	1.01411040473568	1.02633347173254	1.03199982816035
			2015-09-30	0.994317590881023	0.346062291714874	1.99704942547022	1.00079905423698	1.01890403836665	1.03504353993887	1.0421861611362
			2015-10-01	0.99431480701417	0.341778628331147	2.00895247784635	1.00177219490433	1.02387652957388	1.04388730725024	1.05248398072739
			2015-10-02	0.999425454392866	0.339436376387281	2.01612998999246	1.00679213211659	1.02877677329398	1.05292192941993	1.06296383905114
			2015-10-03	1.00577895905718	0.340062044518325	2.02628728625536	1.01590733447629	1.03433818964781	1.06197428380814	1.07364401611091
			2015-10-04	1.01490295522973	0.343822017044888	2.04265898445277	1.02902505067446	1.04107421957576	1.0710430820142	1.08470965948246
			2015-10-05	1.0387926323243	0.361476451058	2.08744097948463	1.04330795143454	1.04888374908946	1.07976909223768	1.09599087347461
			2015-10-06	1.06381894243477	0.376510361248543	2.12489549403045	1.05718301908285	1.05804324779236	1.08821463401006	1.10755810630746
			2015-10-07	1.08614160426821	0.390036518157522	2.16511344818912	1.07108921807548	1.06813224198274	1.09632248455505	1.11921480463729
			2015-10-08	1.09429511233473	0.415850745174944	2.15087024121792	1.08508813696397	1.07959679386657	1.10424896530692	1.13111987067922
			2015-10-09	1.09655092793104	0.422996552397293	2.13737522512768	1.09743689138389	1.09223030434018	1.11221407061438	1.14311188349556
			2015-10-10	1.10312235200561	0.43839984376137	2.13501027459415	1.1084692642335	1.1059933465766	1.12065255343213	1.1551468872122
			2015-10-11	1.11289538744913	0.459453576648491	2.13939730225703	1.11778438344841	1.1206869497736	1.12963585460259	1.16693916757504
			2015-10-12	1.12523391326376	0.473867927226303	2.13193288907909	1.12806877727752	1.13565095223984	1.13929572990361	1.17842830175183
			2015-10-13	1.14104555238203	0.501795576250092	2.13390694842815	1.14053542530428	1.1495910903765	1.14979532164209	1.18975766982928
			2015-10-14	1.15134743877256	0.505534251188478	2.15474361063111	1.15521381615192	1.16231886328445	1.16112097856678	1.20099455147658
			2015-10-15	1.16628586913854	0.518579167227507	2.17440141264847	1.17139776180379	1.17374093074344	1.17326066354863	1.21208645962482
			2015-10-16	1.18381746411832	0.536555316966624	2.16194260906955	1.18770191594086	1.18462140103996	1.18625329460249	1.22302121753098
			2015-10-17	1.20587108793908	0.573062479516778	2.1567107045468	1.20296608051117	1.19565136793478	1.19993421253574	1.23368882047652
			2015-10-18	1.22618300701224	0.5805815814425	2.16448016490486	1.21773580869425	1.20696691721646	1.21425539523084	1.24394156618349
			2015-10-19	1.23936299222327	0.595861687962225	2.17436841921838	1.23076248683917	1.21819748962943	1.22933522981162	1.25393428593108
			2015-10-20	1.24789470437418	0.608010516253365	2.17037893983372	1.24128887293406	1.22970771071777	1.24416729644575	1.26355514798976
			2015-10-21	1.25473553605411	0.626904139262591	2.176367713474	1.24930735056466	1.24154739549182	1.25872659166611	1.27287996370822
			2015-10-22	1.25747261615301	0.636974947589162	2.16985827486046	1.25597486259589	1.25410971515082	1.27279288532697	1.28205407404434
			2015-10-23	1.25750216678257	0.6410617398563	2.16050300141661	1.26197357422737	1.26692453323068	1.28740070238027	1.29135857390787
			2015-10-24	1.26200043135328	0.644120148610685	2.15487189109129	1.26911536354376	1.28027628486479	1.30263261194239	1.30087768604234
			2015-10-25	1.27285559123084	0.649996636279484	2.1753483816466	1.27824469039215	1.29387507849488	1.31813781859296	1.31066556771848
			2015-10-26	1.28135397364363	0.651679017959895	2.20826756581891	1.29000320717851	1.30782384068807	1.33318994372226	1.32114420814361
			2015-10-27	1.29788722958888	0.653739795386291	2.24471452873795	1.30443263197192	1.32301950738341	1.34768861749375	1.33200549198681
			2015-10-28	1.31864082399286	0.670272525071466	2.27421344794122	1.32187453301145	1.33874350251501	1.36172576150829	1.3431410371297
			2015-10-29	1.33978223365754	0.688579262429136	2.27808865718419	1.34144559031995	1.35513432004777	1.37565563122063	1.35435697402181
			2015-10-30	1.35850814033638	0.70897360089082	2.28562639797242	1.36345422835803	1.3718448399105	1.38912937931077	1.36586314672122
			2015-10-31	1.38409373863003	0.739543320651016	2.30855917584396	1.38765576593866	1.39018000372058	1.40215512781173	1.37710451124938
			2015-11-01	1.40985299239033	0.766669193956978	2.33919284685166	1.41124345270371	1.40961385595	1.41445571153311	1.38789846245725
			2015-11-02	1.43541443991021	0.777092498788624	2.35784927370019	1.43421710490198	1.42930871996947	1.42590884855884	1.3983717780132
			2015-11-03	1.4672979926533	0.802828469778043	2.40195445859529	1.45559171543878	1.44818239781509	1.43682548984797	1.40848892786641
			2015-11-04	1.48375463134821	0.798972582704831	2.45384925246184	1.47679684191076	1.46566952426973	1.44734120374184	1.41809321282341
			2015-11-05	1.50059779904543	0.792518826582128	2.51870705922068	1.49731901653993	1.48190412752475	1.45754529340637	1.42724023463748
			2015-11-06	1.50813041409394	0.782335433670293	2.54647584058037	1.51629960391317	1.49720154729043	1.46778566353363	1.4360779236731
			2015-11-07	1.53252962393391	0.792078064809283	2.59774072124856	1.53017976800954	1.51133422539086	1.47846818250881	1.44474525655294
			2015-11-08	1.55350821479449	0.79865689022477	2.64436535983605	1.54109969587529	1.52403397075866	1.4895413014703	1.45325186597179
			2015-11-09	1.56827855152289	0.804387258012942	2.71514376100163	1.54989427784284	1.53503634457135	1.50067858200482	1.46134099897461
			2015-11-10	1.56445914132793	0.802358101825745	2.70763772221868	1.55862472299266	1.54399385642961	1.51265256168462	1.46918315181868
			2015-11-11	1.56019412640843	0.799854953702387	2.70205796572307	1.56404882126535	1.55063147231253	1.52471525407	1.47674444920843
			2015-11-12	1.5621598728183	0.801259805079976	2.67923145912613	1.56706049331573	1.55593890496867	1.53648675261731	1.48392687314561
			2015-11-13	1.5692435301427	0.800159553559281	2.72978025591483	1.5680047858954	1.55995626676498	1.54759296947684	1.49082374489561
			2015-11-14	1.57049831184274	0.796681685799027	2.74486570579074	1.56876449681772	1.56372648715677	1.55846562989382	1.49750262049271
			2015-11-15	1.57458991914712	0.803343655322732	2.73862753834938	1.56971708317324	1.56675636129703	1.56795572789628	1.50378496671352
			2015-11-16	1.57488859958061	0.808599325111465	2.699156934258	1.56988940436926	1.5694687469906	1.57586271237877	1.50960774672644
			2015-11-17	1.56977711778418	0.812882700886722	2.66902258527695	1.56869150377602	1.57204844404017	1.58248816079556	1.51510430561646
			2015-11-18	1.56686223089701	0.814496993857793	2.64277049497196	1.5678608477943	1.57712272555415	1.58764262592119	1.52053833280183
			2015-11-19	1.56336612119044	0.814754384071099	2.63435240381774	1.56834482163584	1.58376098387027	1.59201912920107	1.52613365594274
			2015-11-20	1.56085822599003	0.812813776863687	2.63081794534688	1.57110273600975	1.59106937770986	1.59575387760885	1.53202017302683
			2015-11-21	1.56468371997071	0.808964268052436	2.66673020594556	1.57641657736437	1.59798439166325	1.59936296201924	1.53814803894698
			2015-11-22	1.57797773603794	0.810342129835231	2.70781389243082	1.58694673924159	1.60559703439678	1.60208981072562	1.54444534101809
			2015-11-23	1.59419400019793	0.810878755360517	2.78514049315907	1.60071843637871	1.6118774850339	1.6038711200012	1.55079550316028
			2015-11-24	1.60697400726653	0.809706125096344	2.83333832326836	1.61656522986759	1.61668908018619	1.60454417935625	1.55730178256215
			2015-11-25	1.64057336403759	0.813966037715477	2.94374129382728	1.6320345183637	1.62098246516151	1.60517635991509	1.56379756427546
			2015-11-26	1.65976800115022	0.814293399838742	3.04777030331171	1.64727883505053	1.62465377952986	1.60580028092312	1.57024523051399
			2015-11-27	1.6717857804122	0.812016463664019	3.10090748879435	1.65793636055137	1.62809935343346	1.60612798478293	1.5767149340935
			2015-11-28	1.67296873944351	0.803283393539319	3.15230880193552	1.66366329192259	1.63155148845272	1.60599185857059	1.58332153705736
			2015-11-29	1.68468795284572	0.803329262199861	3.22362676551171	1.66274965311922	1.6349994368817	1.60587586167466	1.58997819367367
			2015-11-30	1.66879667870382	0.800783838221171	3.15316063401723	1.65734450244379	1.6374232601542	1.60541480561531	1.59677076029186
			2015-12-01	1.6470625268651	0.794785168974761	3.07246899684047	1.64923935234839	1.6382734930118	1.60475978191976	1.60376957106387
			2015-12-02	1.63417789241394	0.795322859792757	3.02048676319563	1.6406209968963	1.63703991467232	1.60429976267407	1.61087750197769
			2015-12-03	1.62193194642225	0.795155735088819	2.97494634429059	1.63086599597628	1.63322999427604	1.60425117575569	1.61783232137767
			2015-12-04	1.61504972974438	0.793936388573851	2.94262632260319	1.6230857683222	1.62783957797597	1.60492610814363	1.62474825270406
			2015-12-05	1.61264025127891	0.794802735337467	2.92319900558056	1.61735504920747	1.621186591856	1.60649505264729	1.63144587480892
			2015-12-06	1.61640294640553	0.796999741395364	2.92839841842986	1.61082539774467	1.61399932547793	1.60851041436033	1.63803412912373
			2015-12-07	1.61433508512532	0.793520086828569	2.9415053789659	1.60532434226912	1.60615468895254	1.61042249952736	1.64410744773252
			2015-12-08	1.60694749306195	0.790935667403877	2.92152260718241	1.6001617746841	1.59895212619672	1.61204970485026	1.64979460954363
			2015-12-09	1.58847033217436	0.790795750859048	2.83011990670853	1.59435473716034	1.59283048365332	1.61392498311949	1.65553259764299
			2015-12-10	1.58342455809339	0.794562488874417	2.79781241902369	1.58703427964134	1.58761706018663	1.61494256686631	1.66159674128493
			2015-12-11	1.57891175664922	0.793434937993322	2.78515005243382	1.58027475390413	1.58384857198153	1.61577520695799	1.66809454246728
			2015-12-12	1.57199098861261	0.789212299430245	2.77396890601571	1.57367628880477	1.5817528628538	1.6169431155697	1.67488527470015
			2015-12-13	1.56515974377251	0.787886263053427	2.75291392273521	1.56892879688188	1.58143861684187	1.61905010463788	1.68174673672246
			2015-12-14	1.56701840496485	0.787230573431427	2.76232392336997	1.56500765149905	1.58202139183896	1.62149075745353	1.68871677548261
			2015-12-15	1.56075823736644	0.78021698506642	2.76349824048373	1.56307806102712	1.58342173890053	1.62558579268745	1.69586127052258
			2015-12-16	1.55523788871416	0.775276220192972	2.76623542638269	1.56473850448654	1.58582591668873	1.63167642974897	1.70298121599642
			2015-12-17	1.55597654041357	0.773302585035875	2.76977867185238	1.57084804981903	1.59081005156666	1.63926684315983	1.70990481026113
			2015-12-18	1.56540462334567	0.773666362164795	2.80370845472101	1.57915178787573	1.59665513945657	1.64802201683414	1.71636589110904
			2015-12-19	1.58361409282855	0.775287133795774	2.89461003633532	1.58980636697323	1.60371083594	1.65747737620706	1.72258199722941
			2015-12-20	1.60792656109993	0.78096782421687	2.97420218145998	1.60234526285477	1.61269963928339	1.66713787200898	1.72866046210708
			2015-12-21	1.6251445713618	0.787162213210965	3.01509254879179	1.61766752213045	1.62410088379783	1.67670529622823	1.73424116029595
			2015-12-22	1.63534029104891	0.785328409786192	3.06600407439933	1.63276698685851	1.63682682595451	1.68612508473943	1.73929752377882
			2015-12-23	1.64301015988494	0.787133079519996	3.10659911785502	1.64721457415451	1.65221945917818	1.69571809908607	1.74387734424837
			2015-12-24	1.66323235534332	0.786985668116873	3.21248639894714	1.66134264239217	1.67052237584462	1.70652101592973	1.74792137142576
			2015-12-25	1.6711008764421	0.781868990816505	3.27056836130578	1.6772046195532	1.69091662613302	1.71801712265476	1.75115957278714
			2015-12-26	1.6847472039006	0.775894047257101	3.33483768902216	1.69471422616267	1.71219546168676	1.73038880401144	1.75391304872899
			2015-12-27	1.70682303876354	0.780519137602112	3.44028153821273	1.71594816556787	1.73320188956031	1.74364256461737	1.7562786377275
			2015-12-28	1.73617841148902	0.775825208109432	3.56420026231424	1.73974092033466	1.75283712717609	1.75750161487433	1.7583518686647
			2015-12-29	1.75790753731515	0.766664860689463	3.65930240967585	1.76699655152001	1.77138920061751	1.77155768929056	1.75991522194923
			2015-12-30	1.79164773572137	0.761477015510722	3.82658859392954	1.79554511619875	1.78882843057834	1.78630773542986	1.76150077187045
			2015-12-31	1.82978163871085	0.752582156519125	4.03464931600351	1.8229576122228	1.80561028148341	1.80120265007307	1.76332640501182
			2016-01-01	1.86189029473955	0.744723028755721	4.1674463094282	1.84671142848674	1.8222319802928	1.81550985784818	1.76524060151218
			2016-01-02	1.88458715665178	0.74118359621343	4.27241047218758	1.86749973358215	1.83937910585295	1.8284806064624	1.76727563298943
			2016-01-03	1.89871051093185	0.744122763900499	4.31599902662141	1.88253987711643	1.85706677208288	1.84023788631519	1.76940857088296
			2016-01-04	1.90245512533665	0.742497499528457	4.35122242783498	1.89181934636645	1.87458548995134	1.85082587156686	1.77149766146951
			2016-01-05	1.90342567298297	0.74102218196754	4.36710989399572	1.89905756675854	1.89090234595083	1.85997190623157	1.77343331835928
			2016-01-06	1.89692874046136	0.739455115141115	4.34474950528356	1.90530336721462	1.90628855262661	1.86817254803027	1.7753719164298
			2016-01-07	1.89473792346098	0.732733032960448	4.38905888018069	1.91263932241716	1.92039601168154	1.87570498364648	1.77755488048911
			2016-01-08	1.9125578374842	0.723781900881388	4.56475655328864	1.92223199119627	1.93188292430153	1.88191775973204	1.78013482750794
			2016-01-09	1.92830775984433	0.720265459128238	4.65052135891787	1.93330421669604	1.94010308956334	1.88737657870798	1.78282920871502
			2016-01-10	1.95006219734962	0.721351733473892	4.74612358953833	1.94641448769469	1.94476575123803	1.89205089049999	1.78518480760354
			2016-01-11	1.9696038067904	0.724577695655324	4.82735098595233	1.96191758742101	1.94727388307006	1.8956141598853	1.78732814414278
			2016-01-12	1.98093125148136	0.724350639663343	4.89007825585525	1.97470722892479	1.94881461595763	1.89765363269153	1.78953123878031
			2016-01-13	1.98870063745194	0.72670077414784	4.91036668836016	1.98283365947086	1.94855461184564	1.89833968644494	1.79161022830454
			2016-01-14	2.0032596215452	0.732327752989506	4.94522224485407	1.98347150010264	1.94751666548221	1.89741575105346	1.79373305734497
			2016-01-15	2.00208532801069	0.732171037824913	4.94149079012802	1.97871845462006	1.94579968580956	1.89497638027467	1.79607069453197
			2016-01-16	1.98519277366682	0.727676088933177	4.88759447115131	1.97080914992988	1.94160353917127	1.89121435986453	1.79867308790782
			2016-01-17	1.95452708177208	0.729373851519898	4.7138265358039	1.95806986048006	1.93537405156301	1.88652924914471	1.80151205261405
			2016-01-18	1.93633248841234	0.730616571372148	4.63242674012531	1.94065556383217	1.9270350089171	1.88133976555887	1.80426195576085
			2016-01-19	1.92556611865009	0.730465211850896	4.57931770928739	1.92164097816939	1.91664282981926	1.87585745093003	1.80648283143508
			2016-01-20	1.89952561130323	0.731242198157031	4.42801852322058	1.90227281591839	1.90440491943222	1.87016134049033	1.80848772079664
			2016-01-21	1.88135954500993	0.734249193522258	4.30350865704859	1.88517829648242	1.89039082026326	1.86461874812017	1.81029347800594
			2016-01-22	1.86898322837123	0.731778516535497	4.2398837096378	1.86927030637509	1.87443549042539	1.85939166189215	1.81211421886847
			2016-01-23	1.84961563790982	0.728966485740698	4.19855419664537	1.85329244947119	1.85806983624782	1.85374863908616	1.81373623853835
			2016-01-24	1.83486544572034	0.738183437847839	4.1004717494228	1.83869773295299	1.84232563016572	1.84764129477527	1.81546504992427
			2016-01-25	1.82497655766098	0.739890858810389	4.06732549302602	1.82400196222551	1.8282927470514	1.83998081119564	1.81713552538509
			2016-01-26	1.81372112032282	0.745413261226261	4.00230104172568	1.80899431159777	1.81540564804768	1.83101372366819	1.81830015746761
			2016-01-27	1.79736259567585	0.756349934754226	3.88407964102127	1.79570643694597	1.80290028590244	1.82156086268628	1.81880167176463
			2016-01-28	1.77848914991754	0.766572657764646	3.73993837288496	1.7834441850481	1.79176806913501	1.81166276731851	1.818620996052
			2016-01-29	1.76392967397706	0.774865040961139	3.65541955438328	1.77188093896186	1.78172083075812	1.80115837926009	1.81779724918478
			2016-01-30	1.75660051534721	0.78662453334808	3.6005778857992	1.7617816365381	1.77298363797475	1.79093873899087	1.81611909415889
			2016-01-31	1.74902968243527	0.790143019980368	3.56063699132548	1.75329922093749	1.76589373900104	1.78183631796745	1.81345178607808
			2016-02-01	1.74403383505727	0.79814193565419	3.52016730930407	1.74673539377666	1.75990853798754	1.77454349876569	1.81014728224924
			2016-02-02	1.7430260033565	0.798139764712765	3.46804996787383	1.7419812931166	1.75292661347419	1.76828602520651	1.80638795708078
			2016-02-03	1.73798568647156	0.805615309170792	3.41497403922083	1.73931341044137	1.74538461751713	1.7621397913033	1.80252303310262
			2016-02-04	1.73254235979178	0.812129840319527	3.38028986648693	1.73849019199408	1.73871680594034	1.75700353536169	1.79858775295992
			2016-02-05	1.73065096935663	0.815735014558541	3.35961636941138	1.7386407056313	1.73293471437376	1.7524144079816	1.79453287720359
			2016-02-06	1.73792533662056	0.817795426435614	3.37919102974116	1.73538666086047	1.72788126809479	1.74852345409045	1.79040427241422
			2016-02-07	1.74326715330425	0.818546362976991	3.39658265650199	1.73004458864552	1.72380764173391	1.74555471734467	1.78603139644375
			2016-02-08	1.74508743051786	0.816023720015829	3.40831438229986	1.72501645467871	1.72134700576918	1.74355352114057	1.78149147844449
			2016-02-09	1.72024768996069	0.81008056082687	3.34328233163857	1.71946028425901	1.72079425047999	1.74222016027019	1.7769773716845
			2016-02-10	1.70059118096688	0.80594919444286	3.27839246997498	1.71234637614072	1.72116640236534	1.74098615504993	1.77226783800287
			2016-02-11	1.69734542202412	0.810507786192964	3.24299358062662	1.70552194280213	1.72137929670416	1.73994971083774	1.76727898232906
			2016-02-12	1.69175777641875	0.810759622564283	3.21123277783667	1.70081233029447	1.72223900158838	1.73890230565905	1.76194797088075
			2016-02-13	1.68812797979252	0.810705287517577	3.1928445318846	1.70302587540286	1.72310798520507	1.7381787473161	1.75595928940274
			2016-02-14	1.69549611993408	0.811458273253977	3.22617419178952	1.70988546121285	1.72406327020615	1.73726180804311	1.74967947736659
			2016-02-15	1.71212014296423	0.813498305291288	3.28985426412037	1.71614741543139	1.7252156956883	1.73568921229164	1.74334710038884
			2016-02-16	1.73574250571944	0.811594870077211	3.39123596954917	1.72381600923656	1.7271985042936	1.73376531535376	1.73721881891882
			2016-02-17	1.74860828163677	0.805513026856874	3.45767013186665	1.7317528297815	1.73151370706619	1.73143614860268	1.7310365546498
			2016-02-18	1.7411791015539	0.805007904853315	3.42879688848219	1.73986118573902	1.73658769258273	1.7291886152752	1.72491087489536
			2016-02-19	1.74543793305497	0.804690280598227	3.44792874396269	1.74678024182078	1.74118261573514	1.72701416542952	1.71911811685878
			2016-02-20	1.74368572360707	0.804637147235787	3.44066344219707	1.75236410666046	1.74486989694435	1.72444700628702	1.71349735786198
			2016-02-21	1.75225461163677	0.802876195667782	3.48763008279467	1.757559456648	1.74847622653742	1.72141688293629	1.70773559646032
			2016-02-22	1.76055353553652	0.807161970862464	3.55191668062234	1.7626340083853	1.7507159743523	1.71831415380135	1.70198435336575
			2016-02-23	1.77482955959722	0.802923595851816	3.61450414029924	1.76560991356463	1.75003141881409	1.71534166211371	1.69616264294822
			2016-02-24	1.78497573154955	0.801091483195803	3.65503249261829	1.76609295227174	1.74673638022753	1.71397393217335	1.69015565780511
			2016-02-25	1.77670096371499	0.79247528051809	3.65381989544906	1.76465985399344	1.74170589484003	1.71352195233755	1.68410952749756
			2016-02-26	1.76626926931033	0.775749032919986	3.66108481771429	1.76016539708212	1.73699793384624	1.71299710197184	1.67810958001744
			2016-02-27	1.74706699455683	0.764817635327916	3.62519606157601	1.74974000426696	1.73178932927066	1.71223317444299	1.67228142893787
			2016-02-28	1.74222292368866	0.759504524993825	3.62353740496489	1.73564588932002	1.72578602736896	1.71076019954538	1.66633895652135
			2016-02-29	1.72909233715724	0.756429873560175	3.58633320670537	1.72085303747848	1.71877049566643	1.70842021574231	1.66028850401543
			2016-03-01	1.70185180989116	0.754577088736862	3.51449174850312	1.70718023995518	1.7114126119144	1.70485788281023	1.65425813187067
			2016-03-02	1.68631692692091	0.753948277094096	3.45903444949609	1.69578622136438	1.70348481993382	1.69989413907194	1.64814476145182
			2016-03-03	1.67315100082427	0.754331950994552	3.40746537304202	1.68313097442052	1.69643415728052	1.69378708409309	1.64177773752428
			2016-03-04	1.67055968664719	0.75316659914289	3.40207848436772	1.67140658855502	1.69045621209236	1.68768195848742	1.63515242330915
			2016-03-05	1.6673088644212	0.756594049401052	3.37673057017641	1.66402565560714	1.68481158820854	1.68123269835587	1.62820042149763
			2016-03-06	1.65363619508163	0.75397225386207	3.31654371857114	1.65968219174539	1.67959645194164	1.67458030774237	1.62109744998168
			2016-03-07	1.64702163609877	0.755382117569058	3.27593423416579	1.66054859044906	1.67304417255335	1.66694773883019	1.61354831662599
			2016-03-08	1.65018527925598	0.762342328736718	3.26108699684789	1.66290174748412	1.66612445713231	1.65841398938682	1.60554373558432
			2016-03-09	1.65591267988866	0.760107064186647	3.29023755873229	1.66494332557438	1.65968434680636	1.64877176475588	1.59715483731033
			2016-03-10	1.67921579174997	0.76535829257232	3.38854090514589	1.66711529064176	1.65305189791635	1.63809115534003	1.58879149283444
			2016-03-11	1.68703178589265	0.756645146298351	3.451384202458	1.66667487589397	1.64586827334616	1.62723289994518	1.58058154701697
			2016-03-12	1.68159991105299	0.749766591374803	3.4568179891131	1.66311935112051	1.63836598312859	1.61626944919713	1.57228234663352
			2016-03-13	1.66883995055328	0.7498552483174	3.40822743941553	1.65588184756525	1.63067606744107	1.60566055221669	1.56361841039891
			2016-03-14	1.64393873286428	0.74954569639047	3.309802376327	1.64268390496822	1.62337458811577	1.5944991657266	1.55438231654311
			2016-03-15	1.62529660584175	0.749206978580016	3.22063435765756	1.6253074544509	1.61512498199396	1.58331519998775	1.54448802315701
			2016-03-16	1.60525015500183	0.750047030989606	3.14078529854302	1.60765394335529	1.60541536685925	1.5728270514497	1.53382595877591
			2016-03-17	1.58683019357078	0.751728260873394	3.03910361686761	1.59095682600602	1.59405870957793	1.56252420754987	1.52207966172788
			2016-03-18	1.56539663227137	0.750295256343296	2.92648672249031	1.5766961506257	1.57974815339955	1.55211932644588	1.5096268513435
			2016-03-19	1.55802533338373	0.753920944211518	2.88561342238623	1.56212199897282	1.56400958779801	1.54111623134309	1.49693651071861
			2016-03-20	1.55196012910839	0.758035177753198	2.84042192661001	1.5477349842919	1.54772731018573	1.52938667756573	1.48379618884718
			2016-03-21	1.54411400520204	0.76091079639968	2.768879374608	1.53326821673448	1.53172465249174	1.51774789367634	1.47032768656171
			2016-03-22	1.52327754427163	0.761910036868219	2.68753767153407	1.51886261913489	1.51595415889986	1.50567975031569	1.45637142980009
			2016-03-23	1.50454105223536	0.763748717303633	2.62151828553953	1.50356661463287	1.50050594284318	1.49277331736729	1.44203890746573
			2016-03-24	1.48556282066885	0.760304763638579	2.53764721658855	1.48719598859864	1.48596975609305	1.47896801250695	1.4271697294557
			2016-03-25	1.46455744907425	0.761007684087728	2.46552539810284	1.47072257144742	1.4719965171834	1.46360905349553	1.41192635451884
			2016-03-26	1.45095330186955	0.763645247057964	2.43959086633825	1.45416596926376	1.45837037954561	1.44764114169639	1.39669002872434
			2016-03-27	1.43736574686882	0.766998868765389	2.38702629794472	1.43831344251465	1.44386647955759	1.43156759129519	1.38154656318665
			2016-03-28	1.42880008514349	0.76884359875526	2.36218444752979	1.42426266152623	1.4280972876904	1.41500364635483	1.36668029131677
			2016-03-29	1.407381328986	0.76616655682252	2.32708486998235	1.41178754164791	1.41212119923692	1.39800443354083	1.35187268627616
			2016-03-30	1.39357336499163	0.755117901982088	2.29412388283214	1.39893772248147	1.39623451863742	1.38055583057171	1.33729610046309
			2016-03-31	1.38720735374988	0.750134624747951	2.28314361604045	1.3850950205807	1.38013126787533	1.36279403474158	1.32325428784419
			2016-04-01	1.37723160992601	0.743087000906546	2.26173923094267	1.368898187146	1.36387731543598	1.34426518438382	1.30959046570815
			2016-04-02	1.36100456770446	0.732340483756559	2.23901862294912	1.35419695134798	1.3474699535915	1.32546661859391	1.29616988150849
			2016-04-03	1.34046683356343	0.723188452255131	2.2155051175575	1.33868323281762	1.33127269559477	1.30619106294981	1.28285479016147
			2016-04-04	1.31542225110057	0.711088511045242	2.1871300822155	1.32093822382535	1.31540787240466	1.2863596793385	1.26974453713014
			2016-04-05	1.30447267839987	0.704556651033365	2.1712501800845	1.30158421299001	1.29828264021792	1.26607506538105	1.25697104213455
			2016-04-06	1.28497733527912	0.684956902874658	2.14644962065846	1.28121884923325	1.2800547081818	1.24579512076998	1.24436281804164
			2016-04-07	1.26299229080401	0.669522669855679	2.10934652447843	1.26229422042684	1.26060571830025	1.22566382554464	1.2316746727433
			2016-04-08	1.24175353407857	0.656529499330372	2.08445424085995	1.2457186701292	1.23961831339012	1.20556769415553	1.21872515994447
			2016-04-09	1.21844702140714	0.627693704881187	2.05738777329947	1.22678280212099	1.21653385158424	1.18576155369764	1.20516306337131
			2016-04-10	1.20799443191858	0.614107131412148	2.072874996505	1.20520923257315	1.19256285764221	1.16614715750349	1.19121345623561
			2016-04-11	1.19939339901708	0.608175645446411	2.06365810513139	1.18218726485376	1.16851564634202	1.14682367717617	1.17714140918421
			2016-04-12	1.17192160234243	0.593512720522284	2.00520980581077	1.15799337142796	1.1446220709866	1.12770003041684	1.16330017575236
			2016-04-13	1.13396234844425	0.57823462940181	1.93332940098393	1.13121018020378	1.12002893152518	1.10924620682572	1.15006719855268
			2016-04-14	1.10183851676828	0.563204339092602	1.87348059814664	1.10170235544025	1.09535572290254	1.09127700093843	1.13723542763157
			2016-04-15	1.07239628009795	0.549045903901971	1.82030628790075	1.0703259647322	1.07119638321395	1.07368152423867	1.12487820751073
			2016-04-16	1.03096468283786	0.524037305088346	1.76409375016448	1.03962553879317	1.04725807287508	1.05665672386642	1.11319903317052
			2016-04-17	1.00143965857393	0.50173579254447	1.732421516789	1.01128457279808	1.02405315380377	1.0402204365711	1.10214729753112
			2016-04-18	0.979758664060731	0.489016130084324	1.70776195745481	0.984576099822533	1.00102161941221	1.02459334897985	1.09130223833291
			2016-04-19	0.957018620769185	0.473591655640263	1.67540910441639	0.960034087733576	0.978239481947682	1.01010239669454	1.08066202644076
			2016-04-20	0.935575586478635	0.457579545648242	1.64730020168593	0.938850401470387	0.957117420615768	0.996194190592759	1.0704131090388
			2016-04-21	0.914879205939445	0.441862473578078	1.62058780495176	0.920126626722323	0.938437705469641	0.983045885767601	1.06086747461528
			2016-04-22	0.900602195475252	0.434508012364594	1.59852383926663	0.903378448434372	0.921948283576621	0.970576028119316	1.05176299522134
			2016-04-23	0.882678878995536	0.421188965005387	1.57184798964639	0.889184550760088	0.90774473508722	0.95848230738198	1.04288652542141
			2016-04-24	0.870373235337478	0.416631958768636	1.55000175587427	0.877686707315099	0.896779596148604	0.946717073247098	1.03425095438293
			2016-04-25	0.862521416045073	0.418997809241289	1.52081794008423	0.868956338074085	0.887878015499995	0.93478577077483	1.02551799850079
			2016-04-26	0.857661337049198	0.420681826539835	1.49998006893656	0.862369908488047	0.880671051617684	0.922715227073236	1.01673563049884
			2016-04-27	0.855090682363715	0.42009993943968	1.49062111873849	0.85903621902539	0.875582722402476	0.911596705149883	1.0076634325549
			2016-04-28	0.853766621252342	0.421706232802834	1.48043684066043	0.858481128085553	0.872359449660335	0.902129963564528	0.998239067600348
			2016-04-29	0.854497188372987	0.427556625557524	1.47301260157249	0.85925177562837	0.870736048632664	0.893915024691424	0.988249772299312
			2016-04-30	0.859343052756941	0.431310647860161	1.48897030055844	0.861250756882209	0.869955673024677	0.886962380279869	0.977933281275341
			2016-05-01	0.866487598758615	0.445426681526248	1.48100295091227	0.864908328336116	0.869706541888874	0.882132881957213	0.967419698936251
			2016-05-02	0.867915948844794	0.445249164646357	1.48456739835718	0.869688310349569	0.869380992690421	0.878827976468338	0.956879563629244
			2016-05-03	0.871654205826073	0.44850002048171	1.48749506925348	0.874835596371197	0.868549922137452	0.876413413716007	0.946314156159869
			2016-05-04	0.88069368254106	0.46322891910794	1.48425858406207	0.879057526170985	0.86719097219879	0.874964373543015	0.935827811763054
			2016-05-05	0.887226495346514	0.464944992883282	1.49599639743534	0.880836713770966	0.866075989683998	0.874751152696556	0.925158012866457
			2016-05-06	0.890528190524385	0.461510623578061	1.52566300923141	0.880490149273236	0.865822221659416	0.875939828460581	0.914551160698968
			2016-05-07	0.888896561355451	0.45824468532903	1.51440681307999	0.87740459954816	0.865881765806227	0.87786216489804	0.904194098889633
			2016-05-08	0.878941911958486	0.44854888702545	1.49203441158948	0.871202228895046	0.866180025472517	0.880205356687279	0.894164691537841
			2016-05-09	0.865489997360679	0.43769134332308	1.47440547944073	0.864222150222949	0.867486167765821	0.882740355068214	0.884497258195076
			2016-05-10	0.850055357750545	0.429300673374001	1.44973330947571	0.858426708845695	0.869777937436681	0.884888839498081	0.874958135245628
			2016-05-11	0.837277087969262	0.425186438312082	1.42832978353932	0.853640107305654	0.87215577581433	0.88664758382152	0.865405512179272
			2016-05-12	0.838365944641834	0.428737259337146	1.43507192995789	0.851479398133197	0.874346024683555	0.887626834692955	0.856172685666286
			2016-05-13	0.84996010088361	0.43739181550922	1.44603779841992	0.854420788961411	0.877142855732778	0.887231928374974	0.847345518298501
			2016-05-14	0.85539035057516	0.440677783837692	1.45592489280356	0.861883236983861	0.881143608288499	0.88522254366019	0.838874507410022
			2016-05-15	0.863816947751289	0.445068186208611	1.46856892455305	0.871889621772651	0.885768656771403	0.882185038312013	0.830668875235715
			2016-05-16	0.88607973315818	0.454100249369422	1.50766108480206	0.882629831906595	0.890704171485684	0.878182674006079	0.82291344218877
			2016-05-17	0.902292493907692	0.45912098119263	1.53269232601714	0.893946811935345	0.896099717446007	0.873538690687387	0.815449439445001
			2016-05-18	0.907321781490796	0.460534637869172	1.54306106618392	0.907539544547494	0.90122775685871	0.868034963339882	0.808147066860537
			2016-05-19	0.913547415579441	0.463129761080342	1.56360896818803	0.921033164668598	0.90610419544425	0.861553226831571	0.801020972658297
			2016-05-20	0.929178961084858	0.467386511682358	1.5788095705147	0.930589578884958	0.909177679701912	0.854121835140154	0.793981146771194
			2016-05-21	0.950539478860201	0.46886083817724	1.61864507575679	0.936893963578933	0.908641635090533	0.846056435630334	0.787062343685086
			2016-05-22	0.958272288599015	0.467620149788794	1.63869713353726	0.939701701786118	0.904563321514153	0.837812169659949	0.780209145698975
			2016-05-23	0.952974632672706	0.463375272084281	1.65063540532214	0.939255451953678	0.898190051151509	0.829847075693703	0.773573726425025
			2016-05-24	0.946423186765515	0.459660731862399	1.66256893680867	0.932868201585381	0.888879180246336	0.822277443143053	0.767021996602793
			2016-05-25	0.926975948941089	0.449533944202154	1.63137984910083	0.917351051992912	0.877299443938092	0.815130499716426	0.760590615613258
			2016-05-26	0.910423666752367	0.440822268583921	1.59033687099225	0.893914388897261	0.863914150865435	0.808095797285308	0.754249116132464
			2016-05-27	0.884468208506772	0.427174568914736	1.5419460675163	0.867520568845678	0.848760428979586	0.800748666182688	0.748041111429816
			2016-05-28	0.841919431712919	0.404906829209363	1.44955687973786	0.838948209247832	0.831100814547531	0.792561073032473	0.742069419871437
			2016-05-29	0.794215646929459	0.389125958623552	1.36508247436313	0.810608280725395	0.81096926297217	0.783833990128619	0.736303660975846
			2016-05-30	0.768217892311627	0.377973995386756	1.32263439258482	0.781482383389476	0.789855682548495	0.774375370191561	0.730458756557305
			2016-05-31	0.74641666958059	0.370072657344165	1.27674154736767	0.753164294644467	0.768989979901721	0.763694002420328	0.724438261447265
			2016-06-01	0.728596449284029	0.361887513829467	1.25269339312148	0.727787910771769	0.748455168840099	0.752070902421665	0.718375167860175
			2016-06-02	0.706542385400938	0.353088183681411	1.21739200559961	0.706980847671815	0.729033242574142	0.739880720005068	0.712144870679724
			2016-06-03	0.686241587291708	0.343069845686029	1.17625931050774	0.688888089090711	0.710087399126367	0.727077571773579	0.705531983865535
			2016-06-04	0.664284744604031	0.332940489975116	1.14232776095754	0.673684149575067	0.692319652663464	0.713211140845833	0.698688726362303
			2016-06-05	0.648566205229785	0.327010818428339	1.11757815650504	0.660799088368948	0.676480510974414	0.698184858909591	0.691659349644198
			2016-06-06	0.641568582243894	0.324601464175597	1.1067393953565	0.650671184019062	0.663104658743085	0.68255612649991	0.684507905624309
			2016-06-07	0.639989092971086	0.32358953921026	1.10359878984901	0.642098959411066	0.650560689231612	0.66694209616277	0.677378846027249
			2016-06-08	0.638401020841191	0.324247139247332	1.09842472857875	0.635479997548095	0.638508824594319	0.651303638137372	0.670432073894613
			2016-06-09	0.635647054951736	0.323462217647607	1.09187488118052	0.629160869140577	0.626842360905237	0.636292391728435	0.663694250696541
			2016-06-10	0.626236015035736	0.320247517927603	1.07686842454279	0.622305052171382	0.6158472891447	0.621850648443409	0.657148274965103
			2016-06-11	0.617952011563236	0.315214858697787	1.05722031520509	0.613743517409732	0.605394714567572	0.608455388166676	0.650575473208302
			2016-06-12	0.604332306377159	0.305594323569314	1.03916004396614	0.603348900149731	0.595321467144134	0.5969069113679	0.643842352683058
			2016-06-13	0.59357786345953	0.298038893687848	1.02769371493637	0.591627820006312	0.585400454847012	0.5873847782915	0.636986603907123
			2016-06-14	0.580058349639533	0.287413235381509	1.01168412945617	0.57953929057162	0.575256570451325	0.578732474802596	0.629987515479361
			2016-06-15	0.565638700021189	0.280417597961744	0.994619833149105	0.56689657015327	0.564894212423819	0.570693848888451	0.622612189907804
			2016-06-16	0.553599493947801	0.272690594598718	0.974799414766488	0.553875673992599	0.554152107434646	0.563211645032962	0.614923978154024
			2016-06-17	0.541616308992891	0.261650943645022	0.964740087800458	0.540471839323087	0.543551540882728	0.556254778019566	0.607145863921668
			2016-06-18	0.529452968634785	0.251859796762776	0.949597782835735	0.527522120275809	0.533613897760451	0.549510740899498	0.599246048857677
			2016-06-19	0.513186033252461	0.236683811802578	0.932506890760744	0.515938552066854	0.524591123669888	0.54325561758445	0.591060057087884
			2016-06-20	0.499751020772949	0.22447481755289	0.91792605981173	0.505034259503395	0.517333311761387	0.537262263658061	0.582491251855478
			2016-06-21	0.489410316308588	0.215949806068209	0.902900030269235	0.495751723457692	0.511664897839916	0.531203641588668	0.57375880744644
			2016-06-22	0.484553722558507	0.212097321591979	0.897622987453833	0.488282923395805	0.506904260373581	0.524910616360796	0.565114428939596
			2016-06-23	0.477269446003585	0.205917912371485	0.891286874569324	0.483914975817567	0.502878873182583	0.518586704646172	0.556643121615034
			2016-06-24	0.476638556672969	0.202652587998631	0.897563681439959	0.483302705385666	0.499580929160688	0.512258001676656	0.548545173178062
			2016-06-25	0.477171368201578	0.201624268265618	0.902409554201024	0.486037182289792	0.496662266894432	0.506200752644897	0.540730577295841
			2016-06-26	0.482610400204794	0.199710624865483	0.915620032408907	0.489479334444935	0.493626767231424	0.500402280233916	0.533282532092364
			2016-06-27	0.49546512774964	0.20512276495718	0.940478242906119	0.493477683895311	0.491189768024766	0.495123632333643	0.526483512899436
			2016-06-28	0.508551654637473	0.210851339798903	0.964831002823733	0.49740508060194	0.48912407246911	0.490139217685627	0.520381986840792
			2016-06-29	0.508648787644503	0.205706814474307	0.973488519305212	0.500357224430152	0.487150712726011	0.485599660767162	0.51470036897682
			2016-06-30	0.505257892156219	0.199227185280791	0.982774592085921	0.500544377785133	0.484927020297773	0.481530377395281	0.50945938972127
			2016-07-01	0.504130333619372	0.199443747396324	0.98454920197439	0.497853794556984	0.483021301857699	0.477777053886383	0.504625447743889
			2016-07-02	0.497836374999063	0.196301346538369	0.97379475580157	0.492170070671359	0.480964462470584	0.474411007838269	0.500363027310615
			2016-07-03	0.483920473689665	0.184609095936822	0.959004160932202	0.485193089602446	0.478787607529343	0.471414525941776	0.496778874452943
			2016-07-04	0.476631045152593	0.177308988184623	0.954684392002557	0.477470295885119	0.476213436797944	0.468908973329936	0.493846299367323
			2016-07-05	0.4687655874381	0.169636552836332	0.948608613181451	0.469549343854134	0.4729139529059	0.466797644801366	0.491421530090866
			2016-07-06	0.45980992016211	0.160054805822826	0.940760875419512	0.462113571120874	0.468613537531337	0.464961488392971	0.489354478019297
			2016-07-07	0.451198336134927	0.151122437618011	0.936826831740357	0.456484724034201	0.464295061160744	0.463286761716422	0.487422555026779
			2016-07-08	0.448683669402479	0.148210948368904	0.939547378445318	0.451822837474375	0.460181881607979	0.461982605092696	0.485368428659264
			2016-07-09	0.445785965866246	0.145340631639337	0.945084981110804	0.448566734893072	0.455973178612079	0.46079795462769	0.483254845288896
			2016-07-10	0.444518544082955	0.142487741816607	0.948583186331785	0.446314664015491	0.452159748782105	0.459610506148273	0.481370061915021
			2016-07-11	0.443997839233808	0.13764165791069	0.956097519185859	0.445267993437015	0.449202284652127	0.458109676018053	0.479708415027306
			2016-07-12	0.445972869368979	0.138123614667145	0.959820551181056	0.444536069074481	0.446628178635106	0.456060114430971	0.478289516865565
			2016-07-13	0.444045424019043	0.134732008054584	0.950713371102465	0.443852329476571	0.444471217133622	0.453379195390082	0.477116339207472
			2016-07-14	0.443871642085594	0.13360693847801	0.956114908753506	0.443297527114642	0.442772264059931	0.450668263151044	0.476303471902311
			2016-07-15	0.443560198864744	0.132467513383422	0.958987836532922	0.442663337472669	0.441646503135071	0.44822493055409	0.475918343909802
			2016-07-16	0.440999788680872	0.130882105462546	0.958428445986936	0.441527135405284	0.440943908327694	0.446039250454816	0.475846217919981
			2016-07-17	0.440634927549457	0.129995898686266	0.960884172378031	0.44043652696197	0.440631446784796	0.444471276601664	0.476062499133715
			2016-07-18	0.439558511739996	0.128845427428689	0.960356925359027	0.439072810100706	0.440433404767204	0.444047008006389	0.476632495089763
			2016-07-19	0.438019454897285	0.126772758910249	0.960527452603269	0.437751627728888	0.440005915238162	0.444436981150196	0.477622691035796
			2016-07-20	0.436411164915839	0.123791158057979	0.962500302573634	0.437343764673309	0.439206275956043	0.445580796523671	0.478865009326381
			2016-07-21	0.434325624056746	0.117893457428174	0.969693107898617	0.437410066840926	0.438144853248827	0.447505314449927	0.480289605234783
			2016-07-22	0.434311922262022	0.113279760131433	0.980111096768677	0.437694267137938	0.437041465141345	0.449934493692762	0.481870669425699
			2016-07-23	0.43814474729182	0.113219606708356	0.990940763456499	0.437632273052351	0.436267979500201	0.452150152672357	0.483504332348969
			2016-07-24	0.441099042722773	0.114753681003578	0.995637649553705	0.437284718083974	0.436105322297553	0.454251688901137	0.485097124502957
			2016-07-25	0.441547913819079	0.116326935965701	0.993282612542157	0.436398783705983	0.436782804421224	0.456539371185146	0.486607927823443
			2016-07-26	0.437585496298175	0.114593021365094	0.98621826020514	0.435400054879031	0.43889173136065	0.459014549820697	0.48808708069367
			2016-07-27	0.433978280137201	0.113552122628982	0.978555277025256	0.434516221586996	0.442245783665286	0.461455401397486	0.489447338129384
			2016-07-28	0.428124083410808	0.109847350615446	0.970777247794713	0.434153491289623	0.44669037591372	0.464093460729317	0.490783632555747
			2016-07-29	0.427320820473359	0.108728451009721	0.971218048333141	0.435474812087543	0.452238364839922	0.46700728303746	0.492184657606116
			2016-07-30	0.431957914247581	0.109825837146525	0.981975201145212	0.440275800592288	0.458222484250453	0.470306310424324	0.493569810610439
			2016-07-31	0.438559930641162	0.110207744768879	1.00133932758533	0.448040366210804	0.463356397017019	0.473915381953579	0.494871403137201
			2016-08-01	0.450797159404513	0.115374305160743	1.02194069613594	0.458748361243882	0.467871931017478	0.477713990429162	0.496146711848514
			2016-08-02	0.47119241583139	0.124014369171641	1.05807400738731	0.471637595169085	0.472645337603088	0.481850464237751	0.497557100104604
			2016-08-03	0.488330239466818	0.129989360261413	1.09196204784028	0.484796995050858	0.478023184403232	0.486336408741656	0.499067167022052
			2016-08-04	0.503080048642353	0.135029685109583	1.12132522002621	0.49573892478645	0.48370452683893	0.490932373851395	0.500762986589452
			2016-08-05	0.517545457949782	0.139046534965247	1.15222991432682	0.504029623832899	0.490042068209806	0.495617722076595	0.502588397152615
			2016-08-06	0.524073713419987	0.146270311372483	1.15419083452671	0.510023423371733	0.496973100933574	0.500454577134976	0.504676465409847
			2016-08-07	0.515153438790308	0.147484934078161	1.12728650879921	0.514298131776522	0.504344641348447	0.505026059605241	0.507055344984459
			2016-08-08	0.508832052729656	0.148081177941833	1.10884262336614	0.516600755780852	0.511725441609604	0.509396294378224	0.509667704836593
			2016-08-09	0.513149012603229	0.152863656634737	1.11060555159226	0.517406719498591	0.518645176437101	0.513605349498614	0.512370568926388
			2016-08-10	0.518253198300339	0.156006825554719	1.11795179353016	0.518437090628575	0.524809197114852	0.518064485369288	0.515120137204845
			2016-08-11	0.51919841667266	0.151881737654413	1.12902385220657	0.522348173725769	0.530427033818026	0.522834561827797	0.518022996579032
			2016-08-12	0.523187203973956	0.149710833933187	1.14441721195558	0.528125299701322	0.535174371789071	0.528188069721411	0.521146064155237
			2016-08-13	0.53128631132988	0.15198663951356	1.16160333723651	0.534045895303284	0.538997079313268	0.533701052061188	0.52431849003216
			2016-08-14	0.542531020470665	0.162046020681088	1.17107906250088	0.540531542117187	0.542686670019499	0.538914690666789	0.527457266656415
			2016-08-15	0.549271934558528	0.169595412459486	1.16777459604533	0.548160024023154	0.546695722193463	0.543703555819585	0.530755627786778
			2016-08-16	0.554593181816958	0.17299743760739	1.17077085985463	0.555460440342307	0.55092065773897	0.547822147095363	0.534207610364837
			2016-08-17	0.563652725997658	0.177077821057038	1.18641549870831	0.561688977411287	0.554565361394139	0.55106719220282	0.537779497103508
			2016-08-18	0.572597790014429	0.180516195466979	1.20265949772599	0.566958485060256	0.558105786335344	0.553697352893908	0.541532059366801
			2016-08-19	0.57429011820803	0.181275889325312	1.20484952903801	0.570675240323289	0.561964596816665	0.555945176655233	0.545536600438462
			2016-08-20	0.574886070812741	0.186565066308691	1.19552476669767	0.573191369479762	0.566334071233015	0.557671479855303	0.549832883416291
			2016-08-21	0.579417574013447	0.194840383327839	1.1874100933055	0.573786632541634	0.570429003188802	0.559418437126933	0.554360277111541
			2016-08-22	0.575289221399763	0.196789101552911	1.17297193616103	0.573609744313631	0.573484739985131	0.561960537296562	0.55904501331496
			2016-08-23	0.572206085912268	0.195897169003836	1.16313010884906	0.574008380839981	0.575681670029566	0.56508372077205	0.563756750647295
			2016-08-24	0.567819567430763	0.192621233603777	1.16254943453088	0.575985987898048	0.576999117753625	0.56820176666763	0.568535643436308
			2016-08-25	0.571359572418408	0.191568884361289	1.17304236375665	0.57788494741994	0.577325187290787	0.571225724588992	0.573506917062091
			2016-08-26	0.577080573892477	0.189985177805257	1.19235830034312	0.579753211850773	0.57696767196979	0.574590591760578	0.578720071336964
			2016-08-27	0.58872932021921	0.194033177595688	1.21406387051645	0.581184611752599	0.576715981521394	0.578198667581158	0.584252568193151
			2016-08-28	0.592710290666692	0.193687035123835	1.22707020448209	0.582118230359325	0.576345880397338	0.58162969702686	0.590069310003505
			2016-08-29	0.588367072415591	0.186836792856795	1.22783799263181	0.581715972735995	0.576150204234366	0.584608222888507	0.596125954402276
			2016-08-30	0.58222588522505	0.183905970422084	1.22094136054836	0.58030947077985	0.577225352399662	0.587595873619977	0.602397657076568
			2016-08-31	0.574354897677849	0.17589759494464	1.22510022411035	0.577707390960263	0.57924678380513	0.590701230300511	0.608879226125941
			2016-09-01	0.568543769055094	0.166541359422221	1.23227547519787	0.574368000001007	0.581838171941121	0.593708529969265	0.615369249283094
			2016-09-02	0.567235060199463	0.161381346683006	1.24170359470515	0.572670194165761	0.584345662842641	0.596727709991947	0.621789292295447
			2016-09-03	0.570514761482103	0.159304247968195	1.25700905391932	0.573983131116353	0.587216586704491	0.600140827025527	0.628127580708395
			2016-09-04	0.569334553951897	0.157497520108189	1.25828780393566	0.578007796732987	0.5900632639293	0.604048044755986	0.634523135709789
			2016-09-05	0.576482431568869	0.156370717792285	1.27898100536765	0.583457313935206	0.592830390864917	0.608265977088106	0.641143018369336
			2016-09-06	0.591416443879194	0.156518365135158	1.32029600026017	0.589419724755456	0.595731705791883	0.61306396702468	0.648399849047868
			2016-09-07	0.602527556994286	0.155474106818849	1.35223804820593	0.596509677660901	0.599510077210389	0.618117206916365	0.656247678345274
			2016-09-08	0.606690389470632	0.15660608530698	1.36146174111095	0.605380381180823	0.604403342847398	0.623465937374003	0.664395585964265
			2016-09-09	0.608971935941211	0.159485138295272	1.36040528817907	0.613628204485406	0.610091872647743	0.628949348754893	0.672740450036178
			2016-09-10	0.620144431820219	0.169978392243156	1.36575653481877	0.619409683405532	0.616487748014104	0.634605580846131	0.681260311110102
			2016-09-11	0.631429478591352	0.18143178729707	1.37009216798146	0.624605954763869	0.62356567252966	0.640317066664891	0.690017308255333
			2016-09-12	0.63421719470095	0.183829696844679	1.37231647715863	0.630472168015633	0.631750209114634	0.646437567945822	0.698901195118558
			2016-09-13	0.631886796320073	0.175770673573751	1.38212143092496	0.636886422318355	0.640381749941846	0.653337218137763	0.707675463066669
			2016-09-14	0.638901456502648	0.172126702714787	1.413808404318	0.643033387871878	0.648902581649698	0.661091758333551	0.716206260846796
			2016-09-15	0.647753882232979	0.168924884113758	1.44640171105422	0.649498266532463	0.656987630027601	0.669936305156518	0.724781169707415
			2016-09-16	0.653871716060266	0.170641295419284	1.45974487777655	0.657767610536112	0.665093702806885	0.679671306363368	0.733422235364867
			2016-09-17	0.663173190694879	0.175524656883275	1.47103363056362	0.668348860201397	0.673553034667145	0.689881231696987	0.742065735507972
			2016-09-18	0.676683629215448	0.185017588638551	1.48731688252261	0.679824212057728	0.68199457498777	0.700309984761558	0.750790864461972
			2016-09-19	0.692102602726494	0.196439085321888	1.49351322583585	0.690688412119136	0.690570869400482	0.711374791564274	0.759552467573738
			2016-09-20	0.705955543977063	0.211055779450626	1.50124900980116	0.701318378561938	0.700044745026726	0.722867599611738	0.768204418477888
			2016-09-21	0.71922891949697	0.223445996975407	1.50768497545404	0.711702481869116	0.710942730483643	0.734839160799173	0.777158126767829
			2016-09-22	0.723803282662833	0.227068681082101	1.51029952762481	0.721714468642565	0.722673439456712	0.747411635918499	0.786529451944087
			2016-09-23	0.728281481159881	0.229100651539138	1.51766759777999	0.731424653221927	0.735469267465639	0.760589405260899	0.796459192310244
			2016-09-24	0.73586191384512	0.231864832807095	1.53227586777906	0.741477479667292	0.749250740078993	0.774255175483363	0.806730869431066
			2016-09-25	0.746767536629597	0.238537611525612	1.54814446873735	0.75235285947827	0.76327471537987	0.787930030459626	0.817206610146209
			2016-09-26	0.760073894782025	0.246168470674482	1.56747294354401	0.765361260683393	0.777054296993456	0.801835948929509	0.827788215877778
			2016-09-27	0.776325329094616	0.265978072687197	1.58599499048388	0.78127694942725	0.790999374013915	0.816172693210257	0.838547305169785
			2016-09-28	0.79535657817382	0.287343514008557	1.59399092382227	0.799095791058029	0.80535344928163	0.830742703244831	0.84959117862425
			2016-09-29	0.814862091098692	0.30627417931053	1.60678431140716	0.817205117283521	0.820775739948648	0.844816648073614	0.860981007250345
			2016-09-30	0.839691302366881	0.330138255162444	1.63978394880213	0.834819897088836	0.837835641809397	0.858861109114318	0.87275514668728
			2016-10-01	0.860593805260573	0.347302805711709	1.67204611771856	0.852670386937232	0.856085107714914	0.873135940760469	0.884864752155262
			2016-10-02	0.873532820208037	0.35862807459205	1.68429373029774	0.870657543339941	0.87495731629958	0.887403761023997	0.897183694544534
			2016-10-03	0.883377353419234	0.3664308643532	1.68930828512645	0.89004342739759	0.893865485931482	0.901440901898417	0.909652322226406
			2016-10-04	0.901278758033386	0.376856065346978	1.71299500186043	0.910044928570046	0.913101028458536	0.91505689039149	0.92200821359392
			2016-10-05	0.921266672992787	0.394910797740981	1.73934085053748	0.930249166353198	0.932300641393787	0.92814285986767	0.933857902286474
			2016-10-06	0.950563279502233	0.421861552565179	1.76441149627261	0.95102234098278	0.950542676006019	0.941252286510978	0.945132148573975
			2016-10-07	0.979701810574072	0.449962421301596	1.78808478458966	0.97202415922405	0.966959856690516	0.954941696971809	0.956046195362929
			2016-10-08	1.00202346974264	0.465678609429619	1.81471628793059	0.993071055603258	0.982252950762998	0.969452447246486	0.966828162212672
			2016-10-09	1.01894504261511	0.474130729315284	1.8406102043443	1.01350717705048	0.997021141441945	0.984512390107239	0.97761095560462
			2016-10-10	1.03039008110813	0.480314931526576	1.86089959628744	1.03042486531549	1.01153280666812	0.999807639446287	0.988384777190379
			2016-10-11	1.04860703268784	0.489274980692011	1.88491335596146	1.04205600685722	1.02582750680338	1.01525936509066	0.999083591921702
			2016-10-12	1.06431952312337	0.500337628469193	1.8981333960428	1.05163661310171	1.03911440676907	1.03065704239375	1.00996932165162
			2016-10-13	1.06898709735731	0.509514172597586	1.89226575803917	1.06066113064881	1.05093227045371	1.04584513911074	1.02145070682914
			2016-10-14	1.06111980136615	0.514365019644416	1.86884966727885	1.06934937600489	1.06172883307331	1.06087025616714	1.03350546307025
			2016-10-15	1.0690877134541	0.527046045417572	1.8705536037924	1.07637663639921	1.07204775213422	1.07557398821804	1.04585577342477
			2016-10-16	1.08211666544478	0.545023956777986	1.86495088094849	1.08155702702712	1.08281978677806	1.09005819794716	1.05837121241348
			2016-10-17	1.09120779860071	0.560682143673825	1.84919032664554	1.0857781028707	1.0940674639149	1.10448615739208	1.07084226848311
			2016-10-18	1.09779785544805	0.571308424644123	1.8651717477318	1.09311980536072	1.10574979296109	1.11899465969125	1.08322147930178
			2016-10-19	1.1005822575187	0.568130580120349	1.87312579878773	1.10246236007981	1.11741770172279	1.13264163562356	1.09564865448195
			2016-10-20	1.09853462826244	0.562878118445617	1.86290863777534	1.11410340635915	1.12901344339371	1.14484820496121	1.10824915166593
			2016-10-21	1.11251171879623	0.562549761590959	1.9105571160151	1.1278823207973	1.14114760221546	1.15542513634878	1.12088163348247
			2016-10-22	1.13448559648775	0.575686276257481	1.94431153883615	1.14328620099058	1.15478065564376	1.16468075480736	1.13388826217098
			2016-10-23	1.16360398940019	0.601251082343654	1.96448164049208	1.1608638305041	1.16889502567308	1.17306691916444	1.14703934020929
			2016-10-24	1.18766019966772	0.627681688531182	1.99768726893206	1.18082397620763	1.18309525445237	1.18096673572588	1.16041267330511
			2016-10-25	1.20562501680105	0.637245695347235	2.02001685417568	1.20060794204867	1.19743950811604	1.18883952392113	1.17384434087509
			2016-10-26	1.22362566411335	0.652960366106297	2.04757622619625	1.21934080009195	1.21216181257913	1.1963312349139	1.18722067323541
			2016-10-27	1.2382556481871	0.667946286862239	2.06403833377158	1.23608355359106	1.22616886447806	1.20376595009298	1.20051492482173
			2016-10-28	1.2509994796835	0.666974507870953	2.07037513679263	1.25143496751481	1.23876413946871	1.21215871041344	1.21370175355715
			2016-10-29	1.26561560279074	0.683791669201288	2.08910616480403	1.2658273370512	1.24912143962425	1.2221942780669	1.22674314924368
			2016-10-30	1.28080326389395	0.68049638815852	2.12562951332019	1.27939973109136	1.2573137574805	1.23285043773523	1.23937933780906
			2016-10-31	1.295120097134	0.679578520068537	2.17197217236785	1.28974721506502	1.26331405155083	1.24360648406649	1.25169354819537
			2016-11-01	1.30637160355579	0.669753098030202	2.19804581792408	1.29495639698482	1.26786600753686	1.25428077594222	1.26374961621206
			2016-11-02	1.31863242239444	0.666850418606336	2.24755717822752	1.29527862817604	1.27192925488117	1.26500205670514	1.27554892627112
			2016-11-03	1.31068803600271	0.658537588033685	2.26860724946289	1.29193107109569	1.275244768105	1.27624041857242	1.28705475685815
			2016-11-04	1.28746375312214	0.645622499699311	2.22467603177891	1.286000828713	1.27851845679225	1.28835544346418	1.29844898120535
			2016-11-05	1.26787122112926	0.6355919438078	2.17384316309424	1.27879624812762	1.28316981861143	1.30051098045397	1.30957619646263
			2016-11-06	1.25737036433151	0.630801310558914	2.14958835884077	1.27135929163781	1.28960790049003	1.31283482737015	1.32033912647531
			2016-11-07	1.25360840045519	0.626870441468949	2.15721042599604	1.26602648113324	1.29680584979737	1.3246262331721	1.33059838783393
			2016-11-08	1.25593953945813	0.628005172529	2.17743976953464	1.26601179904377	1.30411771368061	1.33631295650298	1.34053449881534
			2016-11-09	1.26657372696574	0.628615959884572	2.22512263194068	1.27356875416405	1.31112204376839	1.3478810423039	1.35009447485548
			2016-11-10	1.27335836247075	0.62352152423703	2.25574510421353	1.28854253511238	1.31784230083115	1.35918198138016	1.35913717722831
			2016-11-11	1.28736097849584	0.629934916379744	2.2922997663959	1.30785169269079	1.32631197266677	1.37037280724972	1.36777335133628
			2016-11-12	1.32076990697121	0.644111406952722	2.37140413796147	1.32911719496571	1.33794674745965	1.38155836800357	1.37626661066271
			2016-11-13	1.36218683096977	0.660290810708227	2.46303582658557	1.34981188466668	1.3519005212837	1.39261604232021	1.38491861586334
			2016-11-14	1.38877250350411	0.669827195839597	2.55763616931644	1.3706801583617	1.36835589725981	1.40318468740008	1.39332758606295
			2016-11-15	1.40479805538251	0.675345258083124	2.60015746644246	1.39216189193901	1.38593841479337	1.41332889844359	1.40128108931275
			2016-11-16	1.41143655487259	0.680979474205969	2.60255552289084	1.41233553023103	1.40475990546911	1.42301307503204	1.40888518512792
			2016-11-17	1.41943627833583	0.685327033432027	2.61654851817149	1.42876281559104	1.42383282972663	1.43210319285098	1.41604385311006
			2016-11-18	1.43773311353702	0.69317782920028	2.6564459791452	1.44525260137234	1.44311919465533	1.44146787809273	1.42285565442968
			2016-11-19	1.46198537501535	0.700165882255324	2.71970721356593	1.46133090252607	1.4622271577072	1.45204975744949	1.42952728628083
			2016-11-20	1.4771778284899	0.700704119079311	2.78729334385081	1.47944880891486	1.47994691739572	1.46372725657648	1.4359859337025
			2016-11-21	1.5042010039732	0.710622841376245	2.86437241627588	1.49848185355668	1.4956241841504	1.47599749814327	1.44181705548052
			2016-11-22	1.51734616345863	0.713442764088682	2.92217652863264	1.51632767110871	1.5095635250028	1.48812985650342	1.44717502859901
			2016-11-23	1.53826189959413	0.714282130049583	3.01820405333392	1.53232696385993	1.52254008320657	1.50010226190481	1.45198970459152
			2016-11-24	1.55266759082857	0.714806641050108	3.08002596064028	1.54795388868981	1.5349041062957	1.51134942578982	1.45627509099838
			2016-11-25	1.56265383640123	0.711506066917287	3.13200391637295	1.56126029273507	1.54636408487082	1.52194311954273	1.45994031082556
			2016-11-26	1.57398042427388	0.711184138988582	3.19645255180994	1.57276264313956	1.55662378351868	1.53178075257958	1.46316964114179
			2016-11-27	1.58656630229902	0.720059649276211	3.2102938356916	1.58150329011741	1.56615276743933	1.54037451091197	1.46590543074041
			2016-11-28	1.59734583229	0.726388949662602	3.22065317687062	1.58782176302897	1.57555399186925	1.54764295365978	1.46830020943891
			2016-11-29	1.5978626162901	0.730006313423155	3.18866882734131	1.59191920882346	1.58363909902672	1.55380473439068	1.47048767472904
			2016-11-30	1.59944642843908	0.730597156576631	3.19231081068106	1.59444037582076	1.59032129821347	1.55895569455902	1.47246280997773
			2016-12-01	1.59689690120949	0.728126847281948	3.19176794246406	1.59706235175305	1.59544461834051	1.56348959431363	1.47436606715762
			2016-12-02	1.59133595696265	0.724955343506886	3.18490431270615	1.60004097498859	1.59886602185301	1.56708564951498	1.47629786201935
			2016-12-03	1.591628593255	0.728633497766796	3.1715763874801	1.60398597428076	1.60076704443014	1.56947089028695	1.47866895328025
			2016-12-04	1.60492013382502	0.733322828067662	3.20291661545823	1.60657636325516	1.60133434745196	1.57069912909748	1.48179435023739
			2016-12-05	1.6181961949388	0.736556479243465	3.25517397140803	1.60917847758232	1.60080210442823	1.57146088695104	1.48551820232806
			2016-12-06	1.62547761133525	0.736522816346122	3.29482059125982	1.61098600423282	1.59966172316916	1.57079928359088	1.48961732186687
			2016-12-07	1.61757915125988	0.736455071148728	3.25998630643979	1.61092037306183	1.59804594377856	1.56972382402593	1.4939632166365
			2016-12-08	1.61511170149966	0.73521952248775	3.25498227876794	1.60771606388699	1.59537130591148	1.56766645268006	1.4984028057891
			2016-12-09	1.60398864351611	0.734355937426612	3.19677538957426	1.60205698703046	1.59207508233156	1.56466913969287	1.50284609610022
			2016-12-10	1.5911691750581	0.740027427845725	3.125368468015	1.595594487326	1.58780721415914	1.56069864027097	1.50737536926265
			2016-12-11	1.58248996960116	0.739671916381305	3.09624452013457	1.58931545506475	1.58231799705521	1.55596647503386	1.5119696762878
			2016-12-12	1.57858265694306	0.738771555461766	3.08493131924319	1.5813461920552	1.57524549075563	1.55025249347724	1.5162070837056
			2016-12-13	1.58024011340405	0.739453861853563	3.08885682554033	1.57326974976872	1.56736778203282	1.54398437655761	1.51977817924725
			2016-12-14	1.57362592543111	0.736638281750586	3.07361571179413	1.56414814395704	1.55795946815504	1.53779066205799	1.52287189745785
			2016-12-15	1.55932686043278	0.731315035987302	3.03210171344199	1.55369105354203	1.54912634983838	1.53159672151188	1.5255521054894
			2016-12-16	1.54745354751079	0.729389335706996	2.97670433658426	1.54229817959749	1.53988828701961	1.52571905928319	1.52811260609944
			2016-12-17	1.52731793437633	0.72665669109806	2.88554413793238	1.53083967255358	1.53047225753273	1.52049253118772	1.5307458685158
			2016-12-18	1.50929033669606	0.724206108723656	2.80837167426114	1.51808638365892	1.5206302361118	1.51587002846777	1.53324728316077
			2016-12-19	1.49883253933129	0.725744991489767	2.76627741762957	1.50748002881281	1.51059860261576	1.51153894302528	1.53533957742285
			2016-12-20	1.50003056409668	0.725275797111314	2.77265215361724	1.49734963048529	1.49970288252625	1.50730914807964	1.53718470721892
			2016-12-21	1.4843529031685	0.719841626699869	2.73094127293758	1.48812538289051	1.48830702994606	1.50323714559047	1.53889794901132
			2016-12-22	1.48508237651	0.725006066196853	2.69874508727536	1.47873231389737	1.47753538033742	1.49979657676958	1.54059504262974
			2016-12-23	1.47654075921815	0.730939542262899	2.63590702301834	1.46918701787298	1.46782213711229	1.4967033496734	1.54214950311516
			2016-12-24	1.46274820121288	0.738332970968461	2.55119828639091	1.4570607738021	1.45936303623482	1.49434276641063	1.5438340625398
			2016-12-25	1.4435388537441	0.735383164901973	2.47072184197451	1.44633926259248	1.4531778482163	1.49280761898257	1.54577842547853
			2016-12-26	1.43201546716055	0.73599613337316	2.42645572098475	1.43590623470555	1.44942205988034	1.49215859999602	1.54782774748512
			2016-12-27	1.41514685560053	0.732263299569539	2.38188906767773	1.42691872796808	1.44783239529493	1.49203965649924	1.54996044558524
			2016-12-28	1.40930232470119	0.732557894091324	2.35865476209201	1.4208928469875	1.44725051412647	1.49191340483473	1.55202041013217
			2016-12-29	1.41205118130142	0.733483740666479	2.36573473949164	1.4196073127524	1.4485148230259	1.49193906052503	1.55420186225075
			2016-12-30	1.41362821205585	0.735260304434847	2.36528192038833	1.42259846196613	1.45046680370077	1.49214851641978	1.55639998528723
			2016-12-31	1.42056703434883	0.738418685412538	2.38018368839582	1.43114713553038	1.45351841232719	1.49273561788525	1.55856393568302
			2017-01-01	1.43454011409843	0.74299811541547	2.41661416316497	1.44286142436873	1.45821327528853	1.49440608751662	1.56030768263774
			2017-01-02	1.45295351165662	0.746645051528019	2.46139863776527	1.45589947513423	1.46498500185334	1.4970236760346	1.56177933098826
			2017-01-03	1.47498757055028	0.751381623953688	2.53103384970327	1.47029002864527	1.47371859737628	1.49998002574822	1.56273886832739
			2017-01-04	1.49130234656964	0.757308025388873	2.59637703283384	1.4848254363975	1.48437643047222	1.50290852748681	1.56323565444626
			2017-01-05	1.50331753665997	0.759089852078605	2.62467945937179	1.49891558375957	1.4955197797234	1.50699661443176	1.56339697276066
			2017-01-06	1.51436208663314	0.758944034181436	2.66443103369418	1.51208147526809	1.50634274071264	1.51146626123356	1.56355374934903
			2017-01-07	1.52231488861438	0.756596983367183	2.71440325847013	1.52465745090444	1.51647489572727	1.51663255355026	1.56367774863907
			2017-01-08	1.53317114563298	0.75357353657996	2.75679457248962	1.53661630882872	1.52610819953567	1.52299898538673	1.56382447328583
			2017-01-09	1.54511475221623	0.750122466337518	2.85093755214657	1.54706416980141	1.53563432681694	1.5308582106861	1.56400744834934
			2017-01-10	1.56301940000475	0.748202228160766	2.92595728900955	1.55564038544526	1.54462529218886	1.53968901993639	1.56410374351326
			2017-01-11	1.57501435203959	0.751511676587904	2.97685846314476	1.56182547811111	1.55212765620151	1.54966839769324	1.56414669485708
			2017-01-12	1.57645256346882	0.747181959177307	3.01408229073598	1.56638197037424	1.55856654084716	1.56005644370673	1.56431864046572
			2017-01-13	1.57439559614005	0.74781471773193	2.99847730783133	1.5709987233887	1.56547840583763	1.5706130624435	1.56473948308159
			2017-01-14	1.56561053727535	0.746590350966221	2.95925502132021	1.57454137942164	1.57246571876634	1.58120324906257	1.56581133552744
			2017-01-15	1.56506659147489	0.746451055751403	2.95392163660136	1.57632833352172	1.57974669477334	1.59140881208284	1.56739242668249
			2017-01-16	1.57743202331743	0.748215243549121	3.01261443261528	1.57796162677678	1.58778469548494	1.60012283408776	1.56956516112685
			2017-01-17	1.58781799223535	0.746752738442025	3.0859751226045	1.58261875754492	1.59673141951886	1.60768863350874	1.57218305047545
			2017-01-18	1.58752303074015	0.738141701161221	3.11606666701215	1.590270363729	1.6056594424965	1.61393879362951	1.57506494868721
			2017-01-19	1.58788561625427	0.739021777385838	3.11496394434052	1.59976506904963	1.61496036491426	1.61916216081288	1.57803176606551
			2017-01-20	1.60699551151705	0.742938914870188	3.17807653070844	1.61066637376243	1.62459310769007	1.62355679993086	1.58114178512958
			2017-01-21	1.61917178056384	0.73677826145234	3.24873472568977	1.62373746240381	1.63488338417437	1.62731092192848	1.58414397917037
			2017-01-22	1.63152952871931	0.731249006961302	3.33784761971875	1.63936842153655	1.64593160239787	1.63065214760473	1.58709619951067
			2017-01-23	1.65374115630707	0.721259676447046	3.42391742554039	1.65746021754395	1.65670942463	1.63330618016103	1.59006726969223
			2017-01-24	1.67931561272497	0.715680239166999	3.54808608027561	1.67373853091379	1.66461134135858	1.63520727771611	1.59319040622943
			2017-01-25	1.69693974466936	0.716722781929418	3.63646081579462	1.68939252560532	1.67075197482862	1.6360488870305	1.59627675536474
			2017-01-26	1.71452818830604	0.715919765387921	3.73150370230792	1.70365028016368	1.6757499310575	1.63625373321493	1.5993706990754
			2017-01-27	1.72094370510591	0.712979306773885	3.77564696336526	1.71407781854223	1.6797577807786	1.6367238760967	1.60219965966542
			2017-01-28	1.72874974340457	0.710038912640037	3.81967437072048	1.71645569875952	1.68163519402409	1.63753990563815	1.60475826203658
			2017-01-29	1.73133381062784	0.708356694944178	3.83742953234475	1.71402537727619	1.68215612509063	1.6394741546351	1.60716194036759
			2017-01-30	1.72673392495691	0.708484402739951	3.818493127358	1.70659168954294	1.68155760043613	1.64204923547974	1.60942416996375
			2017-01-31	1.69596077424601	0.710763597269396	3.67276272874518	1.69617164053793	1.67882766483711	1.64472423473709	1.61176990775539
			2017-02-01	1.67992749428603	0.710068326398626	3.59015969724479	1.68280120722289	1.67368313591335	1.6473424249163	1.61396015030618
			2017-02-02	1.6624923741733	0.71140275127623	3.48665699047918	1.66789434092776	1.6664383315645	1.6501498716262	1.61596132321895
			2017-02-03	1.64800336207082	0.716972681819032	3.41625020827762	1.65301116006275	1.65754710151559	1.6531550046442	1.61787501513322
			2017-02-04	1.63515671019935	0.722500433959948	3.38428946977528	1.64112992407358	1.64885464450334	1.6552869558274	1.61975203592307
			2017-02-05	1.62698574656189	0.730371839958626	3.32396957112155	1.63001852187109	1.64019642710194	1.65682169710719	1.62158863870849
			2017-02-06	1.62255165890185	0.738845173136251	3.26712568054244	1.61941499405155	1.63301670687232	1.65755984547109	1.62341879246147
			2017-02-07	1.61279212232183	0.743838507507532	3.19564826109538	1.6098659048375	1.62738904632947	1.65713555399773	1.62520973289448
			2017-02-08	1.60214767886859	0.74581576149268	3.14621150022999	1.60349449622647	1.6248371281156	1.65552260177277	1.62704169715876
			2017-02-09	1.58826767943652	0.742493359902045	3.10738305591697	1.59947888705813	1.62393287500399	1.65286449079309	1.62875532005779
			2017-02-10	1.58115973757245	0.739531475588674	3.09205251149762	1.59963407966981	1.62454981219491	1.64907300045756	1.63035445550558
			2017-02-11	1.59055684992214	0.739695409160996	3.1232807905815	1.60385220745442	1.6265522285098	1.64434287562412	1.63191633608123
			2017-02-12	1.59887648238354	0.737536336157551	3.16906142623701	1.61178568205005	1.62893871763071	1.63890346162966	1.63343845667422
			2017-02-13	1.62363800718359	0.739517581256761	3.27308286179724	1.6229422560751	1.63148726912375	1.6331206316726	1.63493810012272
			2017-02-14	1.64231901681409	0.732935500885214	3.37235217060301	1.63588321242719	1.63356209050605	1.62743952784466	1.6361815754941
			2017-02-15	1.657682001038	0.729963472619516	3.42859332122788	1.6483807491232	1.63544344315835	1.62341698142301	1.63688772742368
			2017-02-16	1.66636369761187	0.73402092161805	3.44475088081132	1.65867754407026	1.63736206763219	1.62023166710363	1.63702136108415
			2017-02-17	1.67174643203714	0.740495028201648	3.45423817326911	1.66461697432368	1.63929065002169	1.61798385280839	1.63693305463871
			2017-02-18	1.67803960679417	0.740216216156428	3.46788043938685	1.66623911186971	1.64059889939952	1.61658786945357	1.63677984389246
			2017-02-19	1.67095404701299	0.741996960466941	3.44575280219273	1.66385774202233	1.63983110674489	1.61594727191527	1.63637754567085
			2017-02-20	1.66521401895752	0.747384239950976	3.40391837152849	1.65879536321723	1.63761049615738	1.61586635548849	1.63584246907365
			2017-02-21	1.65367397963625	0.754136211723567	3.32084041246372	1.65100250368036	1.63322455647288	1.6161854373182	1.63522523416307
			2017-02-22	1.64101241210639	0.758705417771446	3.24165004354489	1.63996591388689	1.62749000935984	1.61711328562794	1.63430128878734
			2017-02-23	1.63092704597616	0.761232197181956	3.19185677991804	1.62683533004257	1.62199683473043	1.61887611660141	1.63274641216334
			2017-02-24	1.61719641527906	0.762022141574748	3.13952505223161	1.61260008784447	1.61653045920327	1.62146175308509	1.630722033711
			2017-02-25	1.60078347823986	0.762402024847556	3.04396180285938	1.59891079245588	1.61141789342186	1.62445517779623	1.62842524344609
			2017-02-26	1.57903996010273	0.757070070479697	2.95363536164465	1.58680913502905	1.60662351039733	1.62710879606575	1.62606273243922
			2017-02-27	1.5655673235708	0.756725530742843	2.90354898390485	1.57886018297485	1.60295582619984	1.62933700771028	1.62345883414369
			2017-02-28	1.55784891191618	0.754657778568856	2.88233104369327	1.57417041860706	1.60024544185322	1.63040204561035	1.62080633106514
			2017-03-01	1.55630081011852	0.754908226395504	2.87561390578872	1.57335248533221	1.59880878413035	1.63031391550847	1.61818386232131
			2017-03-02	1.57528438159678	0.755681621475017	2.94397181914133	1.57722161409272	1.59878312809753	1.62905122011028	1.61584648458884
			2017-03-03	1.58436806470451	0.756551175037933	2.99022036904988	1.5844175370184	1.60039016557064	1.626700297252	1.61344408995522
			2017-03-04	1.59505794531597	0.757055634825906	3.04805394809795	1.59394744299584	1.60363285614848	1.62371623765121	1.61100242116829
			2017-03-05	1.60612386142627	0.757079260369313	3.11544761476263	1.60477934352079	1.60831145619294	1.62040468314073	1.60854292279573
			2017-03-06	1.61593878405053	0.753050638521184	3.16764448906964	1.61411408495184	1.6143864853866	1.6174681355143	1.6061157428049
			2017-03-07	1.62455825375828	0.752560789873004	3.20534420217483	1.62420901971873	1.62106351926319	1.6148632410401	1.60359348017029
			2017-03-08	1.63212411379317	0.750849401966459	3.23913790014015	1.63432028095169	1.62757953474782	1.61289062285505	1.60087754386745
			2017-03-09	1.64062757161415	0.747374073953833	3.28711444570217	1.64358294059176	1.6331378216571	1.61146702357694	1.5979972353306
			2017-03-10	1.65503260807274	0.753229273958864	3.34313968811647	1.65132959972849	1.63610560549013	1.60997022255391	1.59495672657134
			2017-03-11	1.66583677394671	0.757283275593529	3.36857105948163	1.65721025372297	1.63687013530072	1.6085795766289	1.59190267489331
			2017-03-12	1.67096247890673	0.759540752668437	3.37937511864552	1.6605624009219	1.63601458188056	1.60777748643462	1.58887273867613
			2017-03-13	1.67016539800767	0.762610334508555	3.35971438165412	1.66042633551384	1.63418585588412	1.60778258925433	1.58527954656867
			2017-03-14	1.66572283171963	0.760007148155032	3.3414942224995	1.65539326851661	1.63198044482876	1.60801420665772	1.58108634754836
			2017-03-15	1.65558914418565	0.755225673726745	3.30779636813419	1.64539315964756	1.62948104022698	1.60849203045768	1.57622015163681
			2017-03-16	1.63967511375773	0.758447805244595	3.23779068734038	1.6327163260914	1.62697246157975	1.60892819679796	1.5708735163139
			2017-03-17	1.61980113909215	0.755079234636673	3.17366902750951	1.6196488365874	1.62415091905635	1.60827598775467	1.56520681320688
			2017-03-18	1.59583601186338	0.747710986100103	3.1174400239939	1.60781094894463	1.61955027953718	1.60665651280682	1.55930943160372
			2017-03-19	1.58222464401362	0.742750326393627	3.08230695110164	1.59802209759404	1.61352629710931	1.60402098952819	1.55313807493601
			2017-03-20	1.57869297147964	0.742269762760493	3.06522257357389	1.59156785764074	1.6072435166763	1.6004979761379	1.54638436197349
			2017-03-21	1.58285761822021	0.7402776899604	3.09573507018466	1.5884968997366	1.60117869312205	1.59628421369452	1.53935709623988
			2017-03-22	1.58706718473157	0.737940711542794	3.12508941442117	1.58709504308259	1.59496489405225	1.5913206048521	1.5320165393337
			2017-03-23	1.59449543408461	0.729390089374108	3.17907289060801	1.58613109929902	1.58940452616754	1.58556965041671	1.52451519079169
			2017-03-24	1.59830443376317	0.723921559191126	3.23998079417209	1.58584935657501	1.58471857193882	1.57888118503325	1.51697501059678
			2017-03-25	1.5860230152853	0.718283891180583	3.21498143258807	1.58532584607126	1.58044637001921	1.57103733654127	1.50936424782137
			2017-03-26	1.57547703752864	0.713554506707787	3.19309302631299	1.58324708334855	1.57644289031291	1.56234359670153	1.50152303395332
			2017-03-27	1.57672077241157	0.706489048976606	3.22479824978885	1.58005968218144	1.57202739717582	1.55329029955602	1.49345371739781
			2017-03-28	1.57919304469394	0.705661586134654	3.23737291561432	1.57592844883342	1.56681009639168	1.5434502970716	1.4853163797934
			2017-03-29	1.57251584567262	0.709782389879986	3.19625271546606	1.57159917669239	1.56058798256027	1.53283568738645	1.47710227505919
			2017-03-30	1.57218362591488	0.713907301511276	3.17211166390452	1.56592871651242	1.55316016947722	1.52203825766327	1.46892869426272
			2017-03-31	1.56938580032702	0.71402022494498	3.14896029889533	1.55725321287608	1.54416683925367	1.51143311711933	1.4608013048064
			2017-04-01	1.55571811029804	0.714950737321136	3.08989666503892	1.54600184359375	1.53361145101016	1.50136240630347	1.45252589674675
			2017-04-02	1.53578381626885	0.710992102241388	3.0218965452182	1.53414613860466	1.52252439354535	1.49191856595545	1.44433118559707
			2017-04-03	1.51599224695724	0.71076979681807	2.93579609937948	1.52035561897194	1.51116089629375	1.48255991222082	1.43614808817052
			2017-04-04	1.5004334597176	0.709179097144471	2.85615621796122	1.50467128760114	1.49933708243575	1.47236404080626	1.42791768351199
			2017-04-05	1.489525910749	0.704576600678368	2.83359411163836	1.48813635900292	1.48572190102114	1.46124605696545	1.41973489715793
			2017-04-06	1.47564998848579	0.693770246195847	2.82788790752153	1.47155540715209	1.47070648072064	1.4491698376273	1.41158631562391
			2017-04-07	1.45959548073143	0.68351511045674	2.8140432670917	1.45570288312315	1.45467198915901	1.43613975872833	1.40345985483742
			2017-04-08	1.4399736101105	0.673632355348947	2.77452407815611	1.44126432666943	1.43814766229983	1.42248299761662	1.395462231488
			2017-04-09	1.41971715331308	0.665662264524439	2.71702197963474	1.4248985284874	1.42227844258774	1.40875827308883	1.38738246823218
			2017-04-10	1.40502457875466	0.662048742244037	2.66872288865491	1.40656060744159	1.40739424159798	1.39446649127774	1.3791209161673
			2017-04-11	1.39936356454154	0.658106167045415	2.66468852595688	1.38828500340716	1.39309242726581	1.37912994836101	1.37057995693355
			2017-04-12	1.37496532347479	0.646203311550315	2.61340736641491	1.37136318731129	1.37791798522084	1.36285017033247	1.36209745945808
			2017-04-13	1.34728454116516	0.633590401542388	2.54370027445471	1.35678642464036	1.36190413137064	1.34619034346066	1.35381207339855
			2017-04-14	1.3316662524904	0.628091261397655	2.49635274894754	1.3435715993072	1.34517950577738	1.32936535806776	1.34567569401652
			2017-04-15	1.32152089743938	0.623506155677614	2.47381404637242	1.3295860946548	1.32811267820298	1.31267441281484	1.33778881426423
			2017-04-16	1.3176798146166	0.619555073513095	2.4750264930985	1.31499345259312	1.31135454422308	1.29677580573884	1.33016856554824
			2017-04-17	1.31252080142255	0.617424483303855	2.46295899534887	1.30099824714038	1.29499215263232	1.28200585838733	1.32280271192211
			2017-04-18	1.30146503197469	0.61368444542709	2.43366594973119	1.28572886886845	1.27777208626173	1.26827518681285	1.31556797616808
			2017-04-19	1.27281682904306	0.60481669784362	2.36480224275997	1.26888203596504	1.25892281428627	1.25533739088608	1.30841551662946
			2017-04-20	1.24931810299594	0.596882292013467	2.28471372793047	1.25044229107866	1.2399784396438	1.24318558062133	1.3012080678497
			2017-04-21	1.2247806045869	0.588201590569303	2.21640251093895	1.23069378793996	1.22167420620068	1.23185202639571	1.2939858725716
			2017-04-22	1.20359306711551	0.580923982446583	2.15661107385702	1.20858786668584	1.20405872697651	1.22135005925813	1.28667969001401
			2017-04-23	1.18860160041199	0.576915101782269	2.11124815594123	1.18627467466676	1.18720116332985	1.21204327794274	1.2792423551353
			2017-04-24	1.17428127945162	0.571783100551987	2.07959971491961	1.16362918907275	1.17127316888994	1.2037275999231	1.27199787717611
			2017-04-25	1.14672358319587	0.564304596266831	2.01054620725946	1.14190639406295	1.15661747517668	1.19589823563306	1.26498729203273
			2017-04-26	1.11662448490951	0.551379852027981	1.94118527088501	1.12245510792186	1.14345794635989	1.18786961431107	1.25772590434653
			2017-04-27	1.09079970383787	0.537488628734207	1.87041801393883	1.10532022825437	1.13275679655133	1.18074462184457	1.25018023291243
			2017-04-28	1.0727210395183	0.530384487050599	1.83052682916868	1.09167431662097	1.12446702987203	1.17478845941064	1.24274433312508
			2017-04-29	1.06743406412782	0.525529877267565	1.82704435888395	1.08395457555352	1.11852454701405	1.16931313036977	1.23512763107938
			2017-04-30	1.06865744273956	0.52538746448315	1.85075267873477	1.08216137766972	1.11458744031327	1.16414451140914	1.22718241679109
			2017-05-01	1.07875989801784	0.53069555331291	1.88385539501886	1.08523278882353	1.1127320116624	1.158974724793	1.21899775790992
			2017-05-02	1.09268539572376	0.531148841220995	1.93719442153713	1.09269715500755	1.11246304721388	1.15368685788876	1.21055591587399
			2017-05-03	1.10407209972285	0.52876098109572	1.97765083571588	1.10244134037745	1.11402438500439	1.14857604011534	1.20178945457297
			2017-05-04	1.11229958191455	0.529490309736223	2.00987498607493	1.1132812009295	1.11681641433587	1.14446699245266	1.1925869352127
			2017-05-05	1.12497160280645	0.530164004421884	2.07196585507603	1.12499695416251	1.12151080404534	1.14117007873395	1.18289259350119
			2017-05-06	1.13564336171717	0.534241453609212	2.10779725443946	1.13607715659108	1.12790271262061	1.13880190751589	1.17277839982028
			2017-05-07	1.1445364666039	0.537997073774158	2.13118517718092	1.14551594949547	1.13456753376302	1.13721962129969	1.1623788494452
			2017-05-08	1.16077017064893	0.545145777847815	2.16597287988893	1.15211671277651	1.14108785948842	1.13600171265397	1.15172467761966
			2017-05-09	1.17024681272375	0.5491764649087	2.18567593780244	1.15729441944414	1.14667628069607	1.13523748126338	1.14093805485208
			2017-05-10	1.17014365005354	0.548844761971118	2.18628410735443	1.16200246321987	1.15075624060084	1.13550809278772	1.12997352434517
			2017-05-11	1.15850492488183	0.54831773077864	2.12591916762802	1.16526959388561	1.15369413387078	1.13632186033205	1.11862527591751
			2017-05-12	1.16121554947988	0.552000063132058	2.115508988717	1.16608275931013	1.156177188354	1.13751029549239	1.10726512892891
			2017-05-13	1.16859966814729	0.55563174427999	2.13003221745921	1.16498838836853	1.15787312759587	1.1392983227895	1.09602581415459
			2017-05-14	1.16740638126403	0.555172403651048	2.12683086847993	1.16266569468879	1.15907926801774	1.140889904091	1.08468942057646
			2017-05-15	1.16646232862057	0.554766096026805	2.12458535839778	1.16118506238737	1.15985180228611	1.14169042076733	1.07320114616273
			2017-05-16	1.16258621613255	0.552353046894094	2.12035416845009	1.15951789805637	1.15927141364555	1.14121971008101	1.06147060722394
			2017-05-17	1.15388479429539	0.545641972210219	2.11958134506589	1.15691947281168	1.15801191531289	1.13910597336065	1.04962283277725
			2017-05-18	1.1481404987719	0.538235427855208	2.14413452220459	1.15496648520899	1.15699180057105	1.13530372233308	1.03764916493025
			2017-05-19	1.14954539916287	0.536837054708264	2.15265792013718	1.15348964978169	1.15582730632823	1.12983647953932	1.02580074636464
			2017-05-20	1.15041069143447	0.538240120245843	2.15160709455883	1.15198652476855	1.15350978693944	1.12259960638105	1.0139293673536
			2017-05-21	1.15373546804521	0.539867222232489	2.15789101752283	1.15162503097404	1.15069393295839	1.11370477324485	1.00205251428666
			2017-05-22	1.15612448062941	0.539941764002045	2.1653865949953	1.1525823781389	1.14721227441899	1.10340763963227	0.990168621615796
			2017-05-23	1.15206434104056	0.536929486438778	2.16052273419181	1.15136696557842	1.14229298204624	1.09140607729658	0.978254032321495
			2017-05-24	1.15135433773384	0.537080008779792	2.15782429638374	1.1479444037518	1.13576313946596	1.07814850978106	0.966374109562604
			2017-05-25	1.15484192892592	0.534793599216729	2.19858042017043	1.14403388809269	1.12745570612046	1.06404881305729	0.954849699932808
			2017-05-26	1.14103751123955	0.52380407952236	2.1904284552415	1.1381848913132	1.11691331079538	1.04938093752396	0.943845803991434
			2017-05-27	1.12645275864808	0.5142103539248	2.184416983138	1.12970040588303	1.10349577072463	1.03378563601325	0.933287041962199
			2017-05-28	1.12636185843148	0.510199238082099	2.2063661077352	1.1173124401251	1.08732608516623	1.01726316889854	0.922891145804025
			2017-05-29	1.115181503173	0.506451416790886	2.18037328610913	1.09937406372325	1.06833027847195	1.00006571078315	0.912355165001196
			2017-05-30	1.09267294302935	0.500641088692287	2.09771395808329	1.0777979291027	1.04696347697842	0.98225778091633	0.90159794995352
			2017-05-31	1.06463857742831	0.490623120290759	2.01345931255828	1.05234500616749	1.02354074094762	0.963966489654877	0.890479682917731
			2017-06-01	1.02927329411301	0.480777135918024	1.90232889591339	1.02113122754276	0.998285104249229	0.945558807665743	0.87899292102428
			2017-06-02	0.990004568895663	0.468096600394803	1.78572306347516	0.985933636751063	0.971105825543533	0.926722289745159	0.86716503502949
			2017-06-03	0.948282298101595	0.458876702458089	1.66279972862562	0.94921213892208	0.942934568719691	0.907134500276606	0.854955624050505
			2017-06-04	0.907865408058416	0.439504489970219	1.55763033740843	0.911509956514966	0.91406148508706	0.886688655973251	0.842335798929936
			2017-06-05	0.868798367631099	0.428263816231653	1.48703656058766	0.874830884107108	0.883832404838688	0.865303121057424	0.829481587257232
			2017-06-06	0.83562245822647	0.419889387679257	1.42101571001796	0.840137766884936	0.852919147147309	0.843117621931903	0.8164493419003
			2017-06-07	0.800723300578505	0.402309959769967	1.37293368857765	0.807307246996412	0.822222579786422	0.820506351989016	0.803113972772787
			2017-06-08	0.772519787258006	0.38517274403708	1.32317322873116	0.776663117867869	0.792169839843797	0.797510737861825	0.789518587393878
			2017-06-09	0.747152748340463	0.374654571240539	1.28444083655161	0.748681301735698	0.763661909211022	0.7741913070779	0.7758359463293
			2017-06-10	0.718468658881923	0.360701230837312	1.23072153621292	0.722375613103674	0.736531268694937	0.751369747650816	0.762329776632953
			2017-06-11	0.693356504158619	0.350132845442183	1.19081746447282	0.698304346251895	0.710773229828582	0.729063788432007	0.74873782516402
			2017-06-12	0.672925654705901	0.341857228280507	1.16066627310525	0.675636873542028	0.686051226780275	0.706483968818553	0.734938903996233
			2017-06-13	0.651482637802302	0.333276835673998	1.11793751787604	0.654851385867873	0.662275963642896	0.683820425911387	0.721094720030306
			2017-06-14	0.632224432616054	0.322122324262644	1.07935541489671	0.635505143335369	0.639271766885382	0.66150547913971	0.707240628915344
			2017-06-15	0.613847478288934	0.30910440337684	1.05947347187756	0.616727316327889	0.617471963030413	0.639739655754449	0.693408780233264
			2017-06-16	0.60165433462138	0.29733722606468	1.05012239393588	0.597314417417592	0.59673637147442	0.618879868687906	0.679635565441732
			2017-06-17	0.583044961154391	0.287972573755694	1.02486536660626	0.577412529241608	0.577276788612267	0.5990263477259	0.665937371275446
			2017-06-18	0.561911715106262	0.273115279647018	0.996831999810461	0.557174682705566	0.559804926581941	0.580074768561694	0.652245875315976
			2017-06-19	0.537035362333823	0.258837646637983	0.957648991545383	0.537157363343428	0.544066091776953	0.562071991478823	0.638580448725927
			2017-06-20	0.51216942057041	0.242219195839026	0.915479851591015	0.517133303242961	0.529135532798417	0.545258401269619	0.624905729035097
			2017-06-21	0.490559506863764	0.231090781070929	0.883888844713505	0.498878166707786	0.514721704675466	0.529491044168336	0.611234589137081
			2017-06-22	0.473726242753967	0.22039370005795	0.859411006800253	0.483803740039325	0.500788378492997	0.51482186824899	0.597654351497661
			2017-06-23	0.461485913918111	0.210715871947537	0.843087031341198	0.472409257146465	0.487309471665101	0.500888665006696	0.584118699003738
			2017-06-24	0.455259005408163	0.203724244882481	0.839513154148804	0.463380378497529	0.474097828164791	0.487623079601309	0.570592160991532
			2017-06-25	0.456390728427039	0.201202930651025	0.84402356337632	0.455482622653853	0.461521426756863	0.475278615741946	0.557368567488188
			2017-06-26	0.457273982083798	0.199675587800008	0.847320006480871	0.448268093671719	0.449376307294807	0.463690014314789	0.544419969261086
			2017-06-27	0.448967270027857	0.194152199248666	0.836192339218169	0.441150659664916	0.43809275617737	0.452614639093928	0.531494904045815
			2017-06-28	0.435275215958034	0.186474032697201	0.81870085721836	0.433753613480424	0.428240838896342	0.442123729277465	0.518812365634167
			2017-06-29	0.423224539879028	0.17937056752946	0.801609280697545	0.4248976437102	0.419710321451289	0.432223476914359	0.506582493490861
			2017-06-30	0.411663875870493	0.169046478873701	0.784716301661554	0.413820635294719	0.412171773467566	0.422851070811652	0.494894665633823
			2017-07-01	0.403479682116719	0.164455106993215	0.775927764131278	0.402222753229635	0.405040958538971	0.413712323217722	0.483897581638611
			2017-07-02	0.394398940035469	0.160643893064669	0.758756634661051	0.392096388286342	0.397969370590351	0.405152452805732	0.473712205207102
			2017-07-03	0.379734923175437	0.154608909017041	0.730821177188818	0.383435989044763	0.39075230490195	0.397357250355348	0.464492213295223
			2017-07-04	0.367782095572264	0.149157003573162	0.709290258402524	0.376148010062995	0.383313936852625	0.390472241478603	0.456185279357089
			2017-07-05	0.364390661354982	0.145172769022272	0.708226433725668	0.369154296901919	0.376093745389439	0.384508337012771	0.448698243419596
			2017-07-06	0.36260174518798	0.141350229211711	0.709979179189363	0.362695189208118	0.369525753879463	0.37935155634226	0.441876947630428
			2017-07-07	0.360648022998113	0.139455100747116	0.711610553768231	0.358180877768917	0.36365857533572	0.374802351006305	0.435693737731909
			2017-07-08	0.354523689989191	0.134844893691666	0.712626939541671	0.355026072879153	0.358392669958202	0.370726660145651	0.430131185829349
			2017-07-09	0.349185186178861	0.127123290008388	0.709932482377831	0.351636606697022	0.353326818270653	0.366993014905164	0.425163913755141
			2017-07-10	0.348134743101025	0.125356342688499	0.709417774693669	0.347944263571368	0.348783478854602	0.363367387325559	0.420805975361923
			2017-07-11	0.34569846134392	0.120993015944457	0.708224938700061	0.34431124053205	0.345338193415887	0.359776150090166	0.4169893207141
			2017-07-12	0.340664398080067	0.117612450867123	0.701553641277449	0.341190041277554	0.342851726779835	0.356505839273078	0.413679921126235
			2017-07-13	0.336755343308402	0.115441118985423	0.694990186018891	0.338091001366785	0.3407758351292	0.353804305356947	0.410883475491902
			2017-07-14	0.335216861722881	0.113679882128952	0.693208436161925	0.33496444503731	0.338992791233229	0.351659507842012	0.408482649961284
			2017-07-15	0.332675295207724	0.113105275713029	0.687776964329988	0.332444042215996	0.337432928545045	0.350049675513197	0.406464432439004
			2017-07-16	0.327491906803476	0.110511509106726	0.678201898642769	0.330989856209055	0.336412361752331	0.348915294589316	0.404789736068491
			2017-07-17	0.326248848794702	0.108608877769279	0.679845238378313	0.330489419535777	0.336016659219977	0.348398062688304	0.40360901327978
			2017-07-18	0.328055641594724	0.105975880597984	0.691131811250695	0.330580737396568	0.335982469749168	0.348909658028752	0.402883179151723
			2017-07-19	0.330485096031478	0.105734559879648	0.698769822374191	0.331234278463371	0.336238363327707	0.350298567235355	0.402724967275211
			2017-07-20	0.333252286595453	0.10654117189733	0.704839308837663	0.332909032934086	0.336917933156717	0.352138085569574	0.403110781108025
			2017-07-21	0.335856086748424	0.107165155041138	0.713800735087044	0.335337718562495	0.338082856834431	0.35426285109252	0.403885679064554
			2017-07-22	0.337250082675345	0.106813282483723	0.723062001336315	0.338132898483089	0.339660440348303	0.356565607214828	0.404923891443901
			2017-07-23	0.339215188098478	0.10416865795044	0.735312326760298	0.34085457976745	0.341706681068192	0.359373706652003	0.406140894435
			2017-07-24	0.343249648193562	0.101768801918462	0.748895372560792	0.343369673898845	0.344503770907978	0.362704747908974	0.407407898493322
			2017-07-25	0.347621901038884	0.101531761003718	0.763341443686874	0.345994404145371	0.348012646522006	0.366333334981901	0.408597498784073
			2017-07-26	0.349536865022005	0.100850255446674	0.777695124790291	0.349084480110461	0.352481122641617	0.37028862711341	0.409748129299771
			2017-07-27	0.350857945515213	0.0975489544555134	0.793127916045921	0.352535011240114	0.357745407690874	0.374745203158543	0.41105424742631
			2017-07-28	0.354229198474111	0.0954682599857884	0.807475333036097	0.356277669269644	0.363500336009947	0.379643221706338	0.412663287484864
			2017-07-29	0.358880614430972	0.0959862696792737	0.818946776691218	0.360743395264819	0.369532910951812	0.384741823008209	0.414537741785604
			2017-07-30	0.363368906006052	0.0974412208443299	0.827574119777629	0.367249955031517	0.375698285884611	0.390077794066356	0.416625089510552
			2017-07-31	0.369448254400272	0.0996724120578996	0.838636431171214	0.37562015878225	0.382335051551674	0.39586714891926	0.418880165951434
			2017-08-01	0.378881983005111	0.101130652628625	0.86029916249389	0.384955446340456	0.38939283659797	0.402065573753829	0.421309027148688
			2017-08-02	0.39508278338889	0.104653757026714	0.89492578187448	0.394593174404086	0.396684200214634	0.408409107948098	0.423979114225322
			2017-08-03	0.409449371770345	0.106936438144688	0.927288742770579	0.404073431641413	0.404338890899114	0.414977693071819	0.426784657531709
			2017-08-04	0.419576211381548	0.108828676192261	0.949314031787851	0.413976062884864	0.412572473160368	0.421713225203279	0.429596794696318
			2017-08-05	0.426344710876386	0.109789310946177	0.965935710661706	0.424009554439561	0.421203586578246	0.428419801786848	0.432421521309352
			2017-08-06	0.429730706667337	0.11221441805318	0.969785042759343	0.432853778996698	0.429823205668115	0.435045431881496	0.435378518479593
			2017-08-07	0.438766673104429	0.119804823416089	0.977737145629121	0.44069775807082	0.438448907064521	0.441555128724349	0.438468694485239
			2017-08-08	0.44911642388799	0.125660247726291	0.993430591957599	0.448524253506889	0.447230526930541	0.44782278208148	0.441616500422952
			2017-08-09	0.456992355288854	0.128284885601918	1.00939665592819	0.456717280487731	0.456118500985652	0.453827610242588	0.4447783684553
			2017-08-10	0.464357225289195	0.129941389331475	1.02604477034959	0.465066451075111	0.464337093254579	0.459720108509376	0.448024535927403
			2017-08-11	0.474361679434035	0.130491918944569	1.05235285459021	0.472778987339071	0.472209978452764	0.465602655579543	0.451377310520569
			2017-08-12	0.483695899742279	0.129220116019073	1.08089893148052	0.480215577125154	0.47992611439661	0.471522269612781	0.454804378129348
			2017-08-13	0.488174900778997	0.125821964889182	1.10311227025414	0.488102611202714	0.487306692621883	0.477415975729197	0.458278391549341
			2017-08-14	0.492754426952147	0.122153759400015	1.12899982014472	0.495817531507514	0.494392577878381	0.483200503507906	0.461917863034017
			2017-08-15	0.501172552390576	0.119437009742475	1.16452656677336	0.503414812980242	0.500775205897024	0.488845037313552	0.465789535329846
			2017-08-16	0.51220159383177	0.120866628861286	1.1969127430433	0.510789434522663	0.506252727564991	0.494219991609072	0.469744879680922
			2017-08-17	0.518361667422794	0.120274468772188	1.22266585115155	0.517772075019305	0.510971020270541	0.499048570421892	0.473840966529369
			2017-08-18	0.52754264974313	0.119527382510419	1.2517984517689	0.523952726242541	0.515101326119638	0.503270747828063	0.478007170466372
			2017-08-19	0.535318250539226	0.119318044486462	1.2763858376373	0.528714660670185	0.518632837998717	0.507055503823062	0.482098152426694
			2017-08-20	0.537053384255492	0.11513746166559	1.29666371030429	0.531440039966715	0.521840952647315	0.510580191526183	0.48623887373008
			2017-08-21	0.536018985514795	0.110485205193749	1.30599055029406	0.532783622602333	0.525008745790279	0.514191429744357	0.490637970309039
			2017-08-22	0.534506093384086	0.107609166335335	1.30583023344295	0.532607788785549	0.527952099951291	0.517563682318475	0.495266391355116
			2017-08-23	0.531279248907484	0.103423616351861	1.30379023442725	0.531467232654263	0.530459547696563	0.520528252936931	0.500017901116772
			2017-08-24	0.527766745872115	0.0994490336796212	1.30299375381369	0.530719266256513	0.532321482232492	0.5232234019287	0.504842504621051
			2017-08-25	0.526311813025644	0.0959725399285979	1.30534560268281	0.530672525172036	0.533760047589205	0.525760444741396	0.509836519288543
			2017-08-26	0.527334357620222	0.0950908339386664	1.30882511744689	0.531015188883929	0.534331517203361	0.528009417882596	0.515032768840649
			2017-08-27	0.531817619471245	0.0963295982527776	1.31888688886263	0.532087334549954	0.534184893249515	0.529965534552357	0.520312602431614
			2017-08-28	0.535691797923455	0.0953835287653268	1.33231691067334	0.53385360112118	0.533853690430482	0.531814960090473	0.525607415633766
			2017-08-29	0.536904739367337	0.0916442823912799	1.35707752033376	0.535800506085157	0.533990281610334	0.533757932001678	0.531024440451495
			2017-08-30	0.538784268569657	0.0882056413728313	1.37937787684145	0.537054839847335	0.534352158739925	0.535711921740433	0.536460939946319
			2017-08-31	0.5401306118707	0.0838487020434833	1.4052053053269	0.537240735813091	0.534803778308871	0.537424185608015	0.541916762368827
			2017-09-01	0.539940147773482	0.0811248254540159	1.41843785671836	0.53672552781974	0.535475783586858	0.53927282511064	0.547343858304233
			2017-09-02	0.53611469395547	0.0791191729414714	1.41461976251992	0.536891686940489	0.536419563363154	0.541036647860924	0.552871794996721
			2017-09-03	0.533118891231534	0.0767933246673742	1.41297639672873	0.537055970048816	0.537385997766475	0.542483079650109	0.558478678888404
			2017-09-04	0.532085341970003	0.073837053896177	1.41878666777427	0.53675924584467	0.5380901164574	0.544057945673313	0.564078796384103
			2017-09-05	0.538067853212581	0.0705490537604206	1.45229498372473	0.536460199740161	0.538621174390667	0.546230508736582	0.569755205113249
			2017-09-06	0.539934250327945	0.0668132536790266	1.47291190209398	0.537082173413677	0.539563764052065	0.548977653985882	0.575501326255548
			2017-09-07	0.538053542441673	0.0648680361442955	1.47557713552063	0.538326742333464	0.540964295784302	0.552213020152063	0.581299228752349
			2017-09-08	0.53784682504192	0.0629999608721253	1.4827868869457	0.539797322028479	0.542526888983538	0.555857398999514	0.587177785527516
			2017-09-09	0.540468509670086	0.0620273922906918	1.49469924193958	0.540595866844177	0.544785602632075	0.55995293006771	0.593186460796071
			2017-09-10	0.541830873670044	0.0613650772576658	1.50167666583083	0.5421829145528	0.547741778518487	0.564462882101756	0.599338960590669
			2017-09-11	0.542379399835108	0.0616714210650923	1.50192700020244	0.545288443425879	0.550781266050704	0.569102935250447	0.605631428089678
			2017-09-12	0.543657666922466	0.0646247779931461	1.49293914459383	0.548963112685495	0.554262200916145	0.573798855538336	0.612174503898046
			2017-09-13	0.551043584288303	0.071718043074597	1.48535470573452	0.553727733089989	0.558470735862829	0.578848377395084	0.61879400439574
			2017-09-14	0.559792244553225	0.0800067671236732	1.47901888235431	0.559245798601645	0.56360314923184	0.584076842579085	0.6253937264397
			2017-09-15	0.563569509859237	0.0885079380857994	1.45946435392413	0.564436056370171	0.569622261995255	0.589613533128583	0.631999149426589
			2017-09-16	0.573820852501537	0.097320383813354	1.45055216493658	0.570242013231478	0.57623901441217	0.595639146186574	0.638647742681889
			2017-09-17	0.58045733225164	0.106570798481193	1.43167371357687	0.577406626534984	0.583486296772266	0.60247284216538	0.645269789233971
			2017-09-18	0.578711204214787	0.115842826391236	1.41234094393387	0.585567798864967	0.591539766437037	0.609901853953746	0.652213207299536
			2017-09-19	0.584299364951618	0.12435613822971	1.40860141443879	0.594820759441205	0.600115754043494	0.617577401242023	0.659662796414508
			2017-09-20	0.601195877412843	0.134827385256918	1.42731264794977	0.603860367840363	0.608976536686005	0.625318980482141	0.667478155715785
			2017-09-21	0.616920450863107	0.140936117506964	1.45397312455206	0.613677569671775	0.618132990738103	0.633438970192621	0.67560392635185
			2017-09-22	0.628340233892906	0.146902035814856	1.4640986744872	0.625666386018464	0.627189389373868	0.642070204567767	0.684172178930678
			2017-09-23	0.637098111295643	0.152333619075613	1.4689667959307	0.6380549358728	0.636700177273628	0.651132169126332	0.693266995642752
			2017-09-24	0.649177745071523	0.159274509041535	1.48451153288687	0.648822582893841	0.646492689741073	0.660612476850746	0.70277449293904
			2017-09-25	0.662632918641606	0.167532062100793	1.50240138564505	0.659032574923364	0.657203905812274	0.670668503298743	0.712578817136074
			2017-09-26	0.671019213931973	0.170723747512289	1.51843607122748	0.668646573522907	0.669022441856789	0.681297321626998	0.722751377020532
			2017-09-27	0.676569406560133	0.171105127252883	1.53327597329132	0.678522747388619	0.680892601567901	0.692534047705619	0.733256881839192
			2017-09-28	0.688390395069765	0.177755951756985	1.54966607752263	0.688741432308861	0.692167225101453	0.703830076789802	0.743927655496594
			2017-09-29	0.695638224089705	0.18228219804948	1.55143289648249	0.699954668691439	0.703274791153403	0.715075531138967	0.754588363852316
			2017-09-30	0.706231328355628	0.186631480400959	1.56713635591305	0.712093244541517	0.714518147140279	0.726574113245164	0.765104682330558
			2017-10-01	0.720708539513221	0.190312331718309	1.60089125580302	0.724347866549826	0.726025323840494	0.738022660253137	0.775665768240573
			2017-10-02	0.741125573319647	0.195500175951028	1.64874527307663	0.736051414456448	0.737738656929226	0.749502930607018	0.786412369791502
			2017-10-03	0.75598924488252	0.200905814850929	1.67450949589741	0.748607945535398	0.749797240160449	0.761943334948964	0.797461561982127
			2017-10-04	0.762351760618297	0.203485114186748	1.68422875876195	0.761573552012601	0.762478889210502	0.775267647155702	0.809175643239803
			2017-10-05	0.770315230416119	0.212385798750363	1.68216442929104	0.77428744091055	0.776091558725232	0.788725802694988	0.821265820130681
			2017-10-06	0.783533941642354	0.223627646943351	1.69035105918511	0.78625203635096	0.7895271628415	0.802230198717817	0.833746552095732
			2017-10-07	0.796990573696052	0.232854834365895	1.69848714532159	0.798755239526306	0.802961672904066	0.816131337709292	0.846789616275354
			2017-10-08	0.809705761798863	0.246872705196784	1.69793644851274	0.812882695106946	0.8164480492167	0.830676592285989	0.86016677659401
			2017-10-09	0.824877741402515	0.258202311635127	1.71828151774386	0.828660440659083	0.829552630765201	0.84559605581037	0.873747110040826
			2017-10-10	0.843511667109939	0.268205097459098	1.74657837354946	0.843859085683573	0.841801955401763	0.860694752170392	0.887628630893516
			2017-10-11	0.861243949682781	0.277011556563679	1.77375144271976	0.858168414445307	0.854864228041139	0.876399818790618	0.901951339798985
			2017-10-12	0.880759449281076	0.287766442151944	1.80594906429746	0.872285730337632	0.869642692743502	0.892714908140048	0.916731136569937
			2017-10-13	0.889924456813787	0.292786681867953	1.82126888152093	0.885485661957379	0.885284380288523	0.909006933598103	0.931759279703776
			2017-10-14	0.897155875028185	0.297788783612815	1.83178602026278	0.897107629922826	0.901185606282231	0.925099885125546	0.946851446365408
			2017-10-15	0.908526973045144	0.299927135793952	1.85430266294151	0.910061827750023	0.917744528278306	0.940595831532533	0.962177927902692
			2017-10-16	0.917277262740745	0.314033628228383	1.86193197228181	0.924814582303263	0.935327860731484	0.955692390294571	0.977485918621255
			2017-10-17	0.924865442868064	0.317183742681542	1.87489763836608	0.941245451842926	0.953453454691513	0.970351897417625	0.992813246770844
			2017-10-18	0.951923334473159	0.325696241990385	1.92711766347867	0.959087802774323	0.971592264180336	0.985021270010507	1.00826375952219
			2017-10-19	0.984028731153756	0.342820263620423	1.98078940574798	0.978637435716042	0.990320748370732	1.00077388523758	1.02360093873249
			2017-10-20	1.00494054359143	0.366633243887413	1.99734986057882	1.00094864798116	1.00933825755486	1.01721265977922	1.03868427907582
			2017-10-21	1.02205233154797	0.399446294411448	2.00094376913048	1.02550524911471	1.02848670435471	1.03405413399884	1.05359139015464
			2017-10-22	1.04537440363718	0.433576999907379	1.99887330428856	1.04888674553887	1.04723809734703	1.05150902798294	1.06847017470882
			2017-10-23	1.07345574859654	0.477485103200667	1.9962189774934	1.07147852859387	1.06474361384837	1.06920138406169	1.08327696133336
			2017-10-24	1.09676165080294	0.511835425166199	1.98662242040724	1.09449017765838	1.08183214982394	1.0868817432309	1.09804004307125
			2017-10-25	1.11559380944228	0.525287148311908	1.98317092390364	1.11664715298173	1.09890183943349	1.10458875848829	1.11280588503379
			2017-10-26	1.14217121253873	0.563225832527044	1.99710066190157	1.13565463387828	1.11517831197988	1.12260535797097	1.12752002809258
			2017-10-27	1.16602208704303	0.60115238574458	1.9688829188475	1.14960520130238	1.13190507773166	1.14092822543425	1.14225763602873
			2017-10-28	1.17715115881143	0.624197062970348	1.97981693024776	1.16058286581258	1.14914093926992	1.15968848261775	1.15692164731123
			2017-10-29	1.178426769913	0.624416967257928	1.97984188964256	1.16991386260815	1.16692266171546	1.17862736159185	1.17211586853218
			2017-10-30	1.17110972056523	0.618619806204409	1.96712872384157	1.17761374976962	1.18527352768758	1.19778174256022	1.18817122198634
			2017-10-31	1.17360530237437	0.616312785360312	1.97060385906796	1.1874577683964	1.20307490739189	1.21694917698937	1.20461421055234
			2017-11-01	1.18091078701125	0.63025402712146	1.97797868045584	1.19979024094695	1.2203100317703	1.23612356293467	1.22118981637607
			2017-11-02	1.19607042266901	0.63472394166541	1.98579894889942	1.21555472642096	1.23758525279624	1.25458418409542	1.23768362316768
			2017-11-03	1.23493021743054	0.657174629041125	2.06492721477725	1.23691582251435	1.25488996757121	1.27193423030927	1.25406808268625
			2017-11-04	1.26347846666527	0.661569390299134	2.11793190576306	1.26075455705534	1.27251819331365	1.28864275545665	1.27031520005396
			2017-11-05	1.28877816823103	0.66641607244268	2.16720710706312	1.28566566126502	1.29089026088079	1.30495258159146	1.28634048066365
			2017-11-06	1.32063739321898	0.675404984018756	2.23403076222985	1.31118733300251	1.31001662583667	1.32080901170834	1.30189457154213
			2017-11-07	1.34047644416129	0.679665190333352	2.28251255330821	1.33501757825004	1.33081987127208	1.33587733038073	1.31734672219182
			2017-11-08	1.35528851647899	0.683544353273323	2.34511423541137	1.35887000775208	1.3520662041548	1.35048403033213	1.3327972545521
			2017-11-09	1.37472212483149	0.681506668381518	2.4189783622562	1.38229200833603	1.37334528643585	1.36491701789719	1.34810547859611
			2017-11-10	1.40174193416324	0.68440285029848	2.50758538844011	1.4029612727692	1.39399005621096	1.37864023739454	1.36331926440216
			2017-11-11	1.43044547317957	0.683962433203208	2.66174862141285	1.42334440961705	1.41196338288687	1.39180036391741	1.37815011453332
			2017-11-12	1.45273217231864	0.687824796589263	2.74763614185482	1.44291752092224	1.42814457164338	1.40483636102436	1.39272168204208
			2017-11-13	1.46532224425117	0.691145514821472	2.79296604009564	1.46082822040731	1.44298250146746	1.41913185193881	1.40701801554131
			2017-11-14	1.48315840209629	0.695504305028542	2.85948511577756	1.47568536828336	1.4563444957291	1.43574661244014	1.42105988177315
			2017-11-15	1.49230029561531	0.695597565232864	2.90643373572129	1.48626888891047	1.46867975336957	1.4535360308101	1.43507303968174
			2017-11-16	1.50009702122696	0.693622425540066	2.95519662910213	1.49390662115251	1.48065802889396	1.47202773533451	1.44916759825821
			2017-11-17	1.50574196929559	0.69234765101687	2.9902407884264	1.50048160277265	1.49224878299813	1.49034597632486	1.46299176566184
			2017-11-18	1.5045301175693	0.686966525378891	3.00859831132657	1.50589716063655	1.50239050721788	1.50736228013492	1.47634866808122
			2017-11-19	1.50619629801292	0.683069435334028	3.03953860844452	1.51064073394413	1.51108253452118	1.52341774032869	1.4891937753545
			2017-11-20	1.51134711559217	0.688951160005104	3.02826391533542	1.51562153796097	1.51878246116792	1.53862682732845	1.50145687292257
			2017-11-21	1.52106730714358	0.688822868631291	3.07897010804397	1.52174174754646	1.52824707804095	1.55228011510132	1.51323242904876
			2017-11-22	1.52550530876839	0.687892314464038	3.10180954549794	1.52878998753076	1.5406733536082	1.56549206032195	1.52449086077989
			2017-11-23	1.53496264934482	0.691642041891232	3.1233043515476	1.53659421391879	1.5550058574654	1.5787127658733	1.53517081255319
			2017-11-24	1.54858343639401	0.69530684298808	3.16091588407109	1.54472049340844	1.57071018423317	1.59162219870394	1.54531574688218
			2017-11-25	1.55386779745945	0.694514763413209	3.18403129073139	1.55703823486602	1.58670189643876	1.60403317083336	1.55471012265572
			2017-11-26	1.56082588272914	0.696956593468831	3.20107770564929	1.5776164101284	1.60276117738296	1.61537200363238	1.56351459812568
			2017-11-27	1.56823107201972	0.697456604872651	3.22733136470094	1.60223429643246	1.618690909014	1.62575488146642	1.57224731185697
			2017-11-28	1.60729149734663	0.695210052070313	3.33691617261938	1.6289597944824	1.63427115318944	1.63540866949077	1.5807623667401
			2017-11-29	1.66955253560506	0.696163607069173	3.63099061301148	1.65635263089953	1.64821573447355	1.64433802098609	1.58911544333305
			2017-11-30	1.70728785347323	0.690759635691661	3.8188532901782	1.68272312361427	1.66230436727432	1.65319690237411	1.59739476673333
			2017-12-01	1.73566192274359	0.683842716122561	3.93898444307819	1.70799615225124	1.67676750285263	1.66221163358174	1.60548833211461
			2017-12-02	1.74561765237936	0.683952570530543	3.98266656333088	1.72767604951941	1.69099561440975	1.67139934722825	1.61343958160531
			2017-12-03	1.74541933173229	0.686544253255791	3.96765245306819	1.73634511963371	1.70567583444884	1.68076310585317	1.62055018769794
			2017-12-04	1.74514227247853	0.694703241763305	3.93251730784465	1.74056611210611	1.71966147274357	1.68974479525234	1.62683297465113
			2017-12-05	1.74505077822383	0.694087911190421	3.93363560794431	1.74288722071695	1.73272730176492	1.69796116425369	1.63239147600515
			2017-12-06	1.73023602640513	0.694533421911893	3.88857157841888	1.74522828605572	1.74257026094058	1.70565584638918	1.63713262110077
			2017-12-07	1.73683480078007	0.695663640292257	3.90564588757395	1.74932139552908	1.74800268836398	1.71310439117906	1.64113700633713
			2017-12-08	1.75190968301941	0.69074330394197	3.97345645912057	1.75295970762502	1.75138794728282	1.71985759477425	1.64467641428618
			2017-12-09	1.7620051097508	0.685328688650201	4.02137019060932	1.75569795464161	1.75371308293032	1.72571447586717	1.64755871161845
			2017-12-10	1.7740710980458	0.687743780799847	4.05359759328263	1.75922650586681	1.75609679801775	1.73078000791689	1.64973389376719
			2017-12-11	1.7706104571501	0.687666917711644	4.0384751591372	1.76125566960623	1.75876503432338	1.73522883233395	1.65138920024825
			2017-12-12	1.76421850733998	0.688270875278597	4.02620432261738	1.76213524878288	1.76079868149069	1.73965826268958	1.65278090776634
			2017-12-13	1.75493588498154	0.695150918024529	3.96285988725336	1.76335436988362	1.76165117531793	1.74239288154139	1.65421876953492
			2017-12-14	1.75103894695598	0.699185365059157	3.93991508193233	1.76439755283291	1.76309595830481	1.74248427422597	1.65545637571255
			2017-12-15	1.75806673725597	0.704851772988368	3.94799191222988	1.76651646985671	1.76390441508379	1.74125350265655	1.65659806337778
			2017-12-16	1.77053895745595	0.713837800216897	3.96472821016611	1.76814910880646	1.76294768669587	1.7389489288947	1.65766369034881
			2017-12-17	1.78137337869089	0.72117459725841	3.97963577257784	1.76856372318516	1.76043333732459	1.73653318688576	1.65865673704509
			2017-12-18	1.7854428763167	0.718693906994563	3.99799893680134	1.76868784093551	1.75588418138494	1.73373809526096	1.6597660305175
			2017-12-19	1.77564697998823	0.714555453684573	3.97827440536144	1.76738711453675	1.75079619192432	1.73024820897357	1.66084927261945
			2017-12-20	1.7578381856324	0.712552950651632	3.92404242894786	1.76267565735743	1.74658922361423	1.72615612468184	1.6619671936808
			2017-12-21	1.75190777120842	0.709188055398577	3.91523141644072	1.75452087028466	1.74221550214219	1.72198512710021	1.66258442827866
			2017-12-22	1.74896165246466	0.705141175829897	3.92027574811609	1.74314813923242	1.73696586008796	1.71678195235231	1.66286448010196
			2017-12-23	1.73755875720071	0.701307684851896	3.89278691143902	1.73152580141138	1.73111905803028	1.71064006269906	1.66268046193245
			2017-12-24	1.7242898691815	0.694790799584287	3.86867103510628	1.72342234384797	1.72418477485909	1.70349522453297	1.66213289250857
			2017-12-25	1.70583375895103	0.692748970217868	3.80441238005807	1.71448267123262	1.71696957575378	1.69543461670103	1.66152772498618
			2017-12-26	1.69429061524091	0.695907338059906	3.74452576809562	1.70353019461517	1.70871115619855	1.68740639686413	1.661086642923
			2017-12-27	1.70111398268858	0.700709473281408	3.75057251168827	1.69393104449946	1.69969773645644	1.67980693406625	1.66074974916438
			2017-12-28	1.68933006290096	0.69864978121739	3.7126731514305	1.68567887888613	1.69066107404576	1.67302886957907	1.66006574585992
			2017-12-29	1.67229431614253	0.695131544945501	3.65337444529087	1.68100911219472	1.68087429589561	1.66657473043901	1.65863514130294
			2017-12-30	1.67036470639074	0.690301948992026	3.6737931953841	1.67633425044434	1.66965948962084	1.65999922438145	1.65641982472748
			2017-12-31	1.66652470988816	0.686593775151984	3.67479950503251	1.6676673506112	1.65833243870224	1.65311574711587	1.65350947375373
			2018-01-01	1.67314539211114	0.688048055150984	3.69480686550652	1.6580899486928	1.64655711174135	1.64591412686192	1.65018097938439
			2018-01-02	1.6615665829883	0.692740281460306	3.61140964401865	1.64849163195189	1.63498505201712	1.63876895518183	1.64687006506191
			2018-01-03	1.6404456838566	0.689887867093592	3.51604011338706	1.63568803937366	1.62401660180393	1.63195374998655	1.64375273863843
			2018-01-04	1.6222882494721	0.689409950168564	3.42089066555129	1.62156350844988	1.61302464451827	1.62597322310792	1.64094694270033
			2018-01-05	1.6051060989562	0.693664879087776	3.33376620927313	1.60363701882945	1.60384223701594	1.61951301016813	1.63888952646373
			2018-01-06	1.58073955834313	0.704005825474102	3.24964165371679	1.58516363027222	1.59618360079005	1.61262456902486	1.63721330779462
			2018-01-07	1.56765299342173	0.711504372036548	3.15530620669613	1.56935194144171	1.58887939073262	1.60550332909065	1.63555688844782
			2018-01-08	1.54765996476811	0.717196966441061	3.04255420156582	1.55705856628907	1.58204671937264	1.59855130914997	1.63397504502121
			2018-01-09	1.53225286308768	0.720577839853557	2.95402904005074	1.54941397363333	1.57485867797006	1.59227544205548	1.63210078460615
			2018-01-10	1.52976386204307	0.720073187784991	2.94429193210721	1.54608186140634	1.5688267541651	1.58694445351205	1.63007545809512
			2018-01-11	1.53623462340362	0.719103224330479	2.98639159247959	1.54510308456456	1.56420976351665	1.58184123563919	1.62803807580262
			2018-01-12	1.55159395036602	0.718675041761246	3.06521689899157	1.54744232381034	1.56128537217008	1.57773861017846	1.62605748235475
			2018-01-13	1.55741477275418	0.71539075797427	3.09434974745768	1.55216688209387	1.55815172444066	1.57478600837991	1.62401560124927
			2018-01-14	1.56080155552928	0.716408567778862	3.10283734657956	1.55807029121827	1.55558964842888	1.57158614679841	1.62179014745973
			2018-01-15	1.56403463948853	0.716088883345464	3.11467445359426	1.56306403417916	1.55267421947906	1.56807001861275	1.61915204208891
			2018-01-16	1.5653247710724	0.713535070372486	3.13226738415958	1.56689666688025	1.5505455065586	1.56382877188302	1.61609013207114
			2018-01-17	1.57108772591387	0.717490995276588	3.13551028759804	1.56699475406033	1.54956583209384	1.56000203486285	1.61272726823764
			2018-01-18	1.57119082412986	0.721719001003447	3.12255866180974	1.56435287729422	1.54987230522016	1.5572572683033	1.6096463200988
			2018-01-19	1.5784223792736	0.721303416981345	3.1481797630075	1.55862243724935	1.5506578267601	1.55573776071881	1.60689762245831
			2018-01-20	1.55810138301478	0.718683425075195	3.08717260022894	1.55153736580489	1.55163498334099	1.55579392582725	1.60460186704956
			2018-01-21	1.54230841816652	0.715685945289516	3.02804201572084	1.5438902258338	1.55338841596977	1.55764466323693	1.60271044167115
			2018-01-22	1.52392155917445	0.715702333304421	2.94193672581312	1.53862881652067	1.5542929028642	1.56047371419659	1.60149432587912
			2018-01-23	1.51572927096114	0.717313644973924	2.88288485566231	1.53428525469626	1.55409331785286	1.56445486550946	1.60080642216802
			2018-01-24	1.51755774611623	0.721198642709628	2.87398425763082	1.53544952841976	1.55279886579597	1.56876695251128	1.60068368109251
			2018-01-25	1.53436095893799	0.727515481722542	2.91460405871156	1.54136493470824	1.5511773155606	1.57274451932612	1.60082704136567
			2018-01-26	1.5480174465027	0.729992778966041	2.97577457645552	1.54857169181842	1.55030477308995	1.576269217539	1.6010175711473
			2018-01-27	1.56625129907926	0.736787599679351	3.03310711338426	1.55504477658376	1.55019014926754	1.57908609513043	1.6016584200254
			2018-01-28	1.58371626218588	0.743950019743451	3.08255393060223	1.5590948114556	1.55343612721385	1.58145647205953	1.60279257611825
			2018-01-29	1.57436885894574	0.747494927300954	3.00067768926127	1.56086674194778	1.55969967804499	1.58358107053801	1.60439916032317
			2018-01-30	1.56104086431852	0.749160809519982	2.91309919989889	1.56230749060027	1.56827320891411	1.58518833706195	1.60652430738226
			2018-01-31	1.54590799021908	0.74909718089447	2.85784249285663	1.56380059386571	1.57836422446031	1.58626613728037	1.60891602984664
			2018-02-01	1.54676447238328	0.74915673835418	2.86088081328258	1.56709699244051	1.58796807292871	1.58668558129346	1.61175063995794
			2018-02-02	1.55810268707011	0.749885892879842	2.89748114395687	1.5759388241102	1.59561673343208	1.58733889021105	1.61533218425112
			2018-02-03	1.57670302193739	0.749438518167661	3.00010933081597	1.58900791809489	1.6018806083179	1.58782202180869	1.61939200137579
			2018-02-04	1.60679105220947	0.74829486858032	3.15798573186691	1.60632027722847	1.60653720691988	1.589690723931	1.62384321224081
			2018-02-05	1.63626168063357	0.739276987047205	3.32512169381627	1.62272756305118	1.60952452814929	1.59279631431744	1.62887094741716
			2018-02-06	1.65252452221133	0.729213284840733	3.4221990898072	1.63572587439666	1.61286923821183	1.59748532266759	1.63413904755582
			2018-02-07	1.66709450415417	0.715882856032692	3.48660381178485	1.64505052408989	1.61628335627104	1.60306153518606	1.63991888033637
			2018-02-08	1.66161547314224	0.705472430559024	3.52264896205885	1.64923755636124	1.61973340876476	1.60909192012954	1.64621128255566
			2018-02-09	1.64909086648842	0.701085724326678	3.48516398741603	1.64813247064603	1.62219384702632	1.61470962921928	1.65250987600478
			2018-02-10	1.64197556979004	0.698797040123102	3.46249296188273	1.6441346117421	1.62437300733216	1.62019390665541	1.65843211141664
			2018-02-11	1.63610027810893	0.693841517662012	3.4649354660542	1.63630005903532	1.62545389434984	1.62557822987234	1.66374770690881
			2018-02-12	1.62852608062708	0.693025113736732	3.429640869405	1.62716338824713	1.62594532064814	1.63079914385659	1.66857987067705
			2018-02-13	1.62453950988382	0.697019917133323	3.39213331656264	1.61781769964972	1.62589295058989	1.63721217384793	1.67290772018484
			2018-02-14	1.61225263520671	0.701540829720647	3.33585948555497	1.61050548848796	1.62669743642107	1.64497859615176	1.67704309818881
			2018-02-15	1.59765877762488	0.702337558886749	3.31724662454652	1.60433635264421	1.62775884591181	1.65400328781026	1.68128800596408
			2018-02-16	1.58367104630658	0.705754071582663	3.25404810981822	1.60228440493806	1.63021576733036	1.66349924505303	1.68563122123585
			2018-02-17	1.59079009165773	0.713724602062548	3.25043675222986	1.60384677920605	1.63380252500649	1.67340710019894	1.68991099902599
			2018-02-18	1.5929163272027	0.719671236679151	3.23577088107461	1.61132380413066	1.63850720499292	1.68304624203277	1.69396651565565
			2018-02-19	1.61416244668397	0.728981834652689	3.28070152683973	1.62351764254357	1.64461925282479	1.69189249865436	1.69812907241082
			2018-02-20	1.63547612975978	0.734743608352863	3.33943653430828	1.63991739227414	1.65207375956389	1.70009723159738	1.70215837554336
			2018-02-21	1.66459180967897	0.735410384688491	3.44573387074373	1.6559319836988	1.66155510948403	1.70780438091506	1.70606263521832
			2018-02-22	1.68301564651525	0.735349029887955	3.48569315651442	1.67302190403935	1.67367383603248	1.71538289516327	1.70965385699811
			2018-02-23	1.69846929442061	0.732550336326183	3.54917429242958	1.68925312531121	1.68827316685576	1.72365561260005	1.71277260035581
			2018-02-24	1.70289223163035	0.72792481566869	3.59150510693734	1.70423420416174	1.70480464307975	1.73227523268344	1.7151995080493
			2018-02-25	1.71254576958651	0.732785476782985	3.61039438917922	1.71882962544846	1.72244119306572	1.74059500529428	1.71686791161357
			2018-02-26	1.72778099558698	0.740360111282717	3.64093387840448	1.73468932357962	1.7406385897157	1.74840931868719	1.71747776257122
			2018-02-27	1.74034368171352	0.745155384649514	3.67605435891614	1.75157210151583	1.75783967666058	1.75570326929458	1.71707225226495
			2018-02-28	1.76675975868598	0.749630746844018	3.77877373634175	1.76996509552099	1.77430151260488	1.76223436983167	1.71629171006354
			2018-03-01	1.79403353343341	0.752643123620707	3.89038711421055	1.79036403435824	1.78891132540904	1.76889785931567	1.71549669661496
			2018-03-02	1.81664873997409	0.754442577412587	3.97453530306172	1.8100920745533	1.80300694441474	1.7763098746478	1.71475101254168
			2018-03-03	1.83164318966644	0.755383557149154	4.02993212538806	1.82892565585954	1.81709545786974	1.78457686117824	1.71371768179179
			2018-03-04	1.85533834144724	0.758638887611769	4.10916561720248	1.845446214465	1.83074794036038	1.79248310784092	1.71213663467148
			2018-03-05	1.86587727695245	0.767670943981932	4.11172319931642	1.85826128136615	1.84268280559563	1.80011100950261	1.70981328979966
			2018-03-06	1.87217875085714	0.774512126409669	4.10713522781274	1.86937573731282	1.8521993845496	1.80656742089065	1.706660959307
			2018-03-07	1.8824036689242	0.78422700670055	4.10539690118014	1.88054056682411	1.85933277902527	1.81152043676929	1.7025937468533
			2018-03-08	1.8837390017415	0.791056202460601	4.08107845281409	1.88801787075879	1.86291363017931	1.81463994776904	1.6977212888476
			2018-03-09	1.89444993160073	0.797504805642691	4.09551488066043	1.8916880809249	1.86412188259886	1.81624617881016	1.69210716389297
			2018-03-10	1.90979699624552	0.799835281225362	4.14601632046726	1.8914524993591	1.86434658243984	1.81645328058208	1.6862724225126
			2018-03-11	1.90767946898997	0.798097406094294	4.14517466300596	1.88644406077688	1.86434907927673	1.81568938687932	1.68031206693502
			2018-03-12	1.89156874811526	0.796421050904624	4.08882461918717	1.87740599281332	1.86252502261612	1.81354191657172	1.67416296868223
			2018-03-13	1.87052967989648	0.79852496381741	3.9813676449885	1.86564990540274	1.85958342928953	1.80937729527011	1.66799788723984
			2018-03-14	1.84734459884867	0.795436440380651	3.89594862201956	1.85282451130891	1.85529516512071	1.80334536067332	1.66185736395271
			2018-03-15	1.82047252599661	0.790405024401151	3.81573568003232	1.84196753605603	1.8487393609337	1.79537124627915	1.65559471212251
			2018-03-16	1.81215731972666	0.783107021639116	3.80867534665099	1.83288307083071	1.84036857012904	1.78601479707816	1.64925570273328
			2018-03-17	1.82001923758869	0.777325711082556	3.86741404054736	1.82591502756744	1.82948541320557	1.77549873727309	1.64263186494876
			2018-03-18	1.83168064221986	0.767369838432337	3.97786551190577	1.82027362606405	1.81581110329443	1.76393611853054	1.63555985418453
			2018-03-19	1.82797749153801	0.754445303301024	4.0195277960317	1.81507278036725	1.80063083339826	1.75086616914402	1.62787872503228
			2018-03-20	1.82175337705359	0.746306763191209	4.03008207412558	1.80736132607367	1.78440102754781	1.73658033756655	1.61981309494957
			2018-03-21	1.8078547883249	0.73966045158476	4.00400666432708	1.79467323181081	1.76655520599062	1.72142941995963	1.61104198138723
			2018-03-22	1.78406660611903	0.734962139093156	3.93037347596685	1.7765306182906	1.74735794232136	1.70509026210921	1.60167079042341
			2018-03-23	1.7581771396716	0.733652888260068	3.83323421700569	1.75538746529196	1.72782886237899	1.68763819678013	1.5916094489171
			2018-03-24	1.73120257774871	0.728813517981601	3.73367630521116	1.73058293433552	1.70790771155746	1.66883143262266	1.58100823551741
			2018-03-25	1.70468234757839	0.72677067770738	3.60907971000333	1.70129544408034	1.68665089210635	1.64888923242514	1.56981708528175
			2018-03-26	1.67997542054748	0.726942434293342	3.49942119995753	1.66919816375044	1.66352315778435	1.6283489011866	1.55823571675578
			2018-03-27	1.64812166035854	0.72335512414369	3.40662794799118	1.63624947620606	1.63920731567193	1.60773093207019	1.54628342374276
			2018-03-28	1.60284235653863	0.712311316042976	3.30165128639672	1.60512625901394	1.61357724584358	1.58758645579249	1.53395894951991
			2018-03-29	1.55938564380975	0.700094530377343	3.18354073678132	1.5760526301916	1.58756367479855	1.56801145861083	1.52125344840079
			2018-03-30	1.52753632686096	0.687381025619389	3.11146318392022	1.54816537402623	1.56144116328472	1.54895505441334	1.50792311267171
			2018-03-31	1.51334005740382	0.675976193541117	3.10139791733582	1.52175368823953	1.53490782343123	1.52961354615089	1.49385443232963
			2018-04-01	1.50116694582201	0.666384146584381	3.09206372384437	1.49810511296662	1.50817745203976	1.50895385524971	1.47917661105658
			2018-04-02	1.4847646273899	0.65432386531372	3.07622125741131	1.47785733851517	1.48196736155586	1.48654284719081	1.46411739681032
			2018-04-03	1.46323985985161	0.642860346272534	3.03958785218393	1.45852771087953	1.45606696897494	1.46327434222364	1.44857970733438
			2018-04-04	1.43730232962832	0.634818027025004	2.97483132883765	1.43664728008888	1.43106083659256	1.43951518039653	1.43284406296001
			2018-04-05	1.41765122264958	0.626992538409842	2.93262361906995	1.41223014595382	1.40861770559436	1.41551654188381	1.41652885438303
			2018-04-06	1.39222893341147	0.621618027035926	2.85924321869097	1.38748248351525	1.3886649749003	1.39182114407752	1.3993995039371
			2018-04-07	1.36017704186929	0.611542723194014	2.76715052689071	1.36294386522699	1.3700812464477	1.36857895006516	1.38187157119253
			2018-04-08	1.3302470068766	0.60340198959065	2.65345795072016	1.33947634308334	1.35131938074431	1.34577029222465	1.36380806013442
			2018-04-09	1.31153099031992	0.597894661619312	2.59112979966683	1.31783979578564	1.33125681839307	1.32318088998141	1.34526665175616
			2018-04-10	1.29146953183378	0.594376837725461	2.50309453567925	1.29896347435527	1.30956253659727	1.30078204663223	1.32667107236373
			2018-04-11	1.27302967462274	0.590012909012459	2.44307164876648	1.28304966838422	1.28734136877535	1.2790249309138	1.30821796259473
			2018-04-12	1.26619539156567	0.589170685945102	2.4077249111266	1.26900182052369	1.26545311494948	1.25854060376971	1.2898702697495
			2018-04-13	1.2600946833989	0.588012403169994	2.38945542856349	1.25310146627134	1.24346940896906	1.23916153612826	1.27162151786115
			2018-04-14	1.24878040007191	0.583341203579477	2.35732170474951	1.23422730464549	1.22220112487033	1.22047497906427	1.25357660148526
			2018-04-15	1.23191207185293	0.57955982998462	2.30187607353913	1.2137834000598	1.20225007669908	1.2016940675811	1.2354490880318
			2018-04-16	1.20022851055348	0.572982338791899	2.181395483344	1.19132384729902	1.18336313240955	1.18285448484007	1.21704751943646
			2018-04-17	1.15935040045282	0.566868199375277	2.04478766194887	1.16672398294823	1.16439441840697	1.16429867509009	1.19845712493016
			2018-04-18	1.1299223425229	0.558707854380602	1.95289111786767	1.14164173607088	1.14549712428951	1.14629324552473	1.17987932890105
			2018-04-19	1.10897852224015	0.550775281927686	1.88732616651437	1.11721305713483	1.12698902523504	1.12910778835347	1.16120138752775
			2018-04-20	1.08789563294338	0.545937921824243	1.8407084230937	1.09531510456056	1.10846350194506	1.11162828880642	1.14265529943969
			2018-04-21	1.07320467193052	0.545203752063855	1.80345466590625	1.07640794453604	1.08965809735622	1.09370874576499	1.124434612342
			2018-04-22	1.06091131930056	0.542872040451624	1.78486283534043	1.05899191275734	1.07086871168083	1.07610494560493	1.10659780019818
			2018-04-23	1.0469428425336	0.532941663127794	1.77932684015744	1.04276757940955	1.05206875441789	1.05878468764618	1.08919310870422
			2018-04-24	1.02700028028117	0.529185538020973	1.73529354447039	1.02854142359134	1.03445215128706	1.04164407108718	1.07223072787778
			2018-04-25	1.00801012007196	0.517082682874801	1.7051618045503	1.01494270111074	1.01903481358292	1.02499324354087	1.05573026616404
			2018-04-26	0.995408188805659	0.510238726008649	1.6848552366025	1.00151817191653	1.00524512227411	1.00870499311928	1.03982363452491
			2018-04-27	0.988312542215915	0.506569607616067	1.67579653350692	0.987656724827268	0.992762461757471	0.992154083706517	1.0247656381186
			2018-04-28	0.978013614566283	0.499830808399434	1.65718917107378	0.974653751014407	0.979787168643775	0.975231577111476	1.0105584158853
			2018-04-29	0.966939614941105	0.496423662506359	1.64225403568207	0.963236638845643	0.965216366659641	0.95819814855717	0.996886532252382
			2018-04-30	0.949912712908779	0.491246873234145	1.60662180584443	0.952903608000654	0.949959814510783	0.941284629912723	0.98320242674932
			2018-05-01	0.935979463591149	0.485412243513448	1.58878883056229	0.943393046897043	0.934206242882808	0.925141183623216	0.969429252821105
			2018-05-02	0.928090334890611	0.48278919235327	1.57756090368547	0.931286278564421	0.918893723767397	0.910371402669509	0.955570768408108
			2018-05-03	0.923076972890738	0.479917158604531	1.57557431589841	0.915243853882623	0.904489362792217	0.896484315578459	0.941721816673313
			2018-05-04	0.921738614490634	0.479195489716363	1.56719072557346	0.898408185905325	0.890420961003523	0.882887594658975	0.928020504050275
			2018-05-05	0.893266236237933	0.462313519751616	1.51964074142473	0.8805024436943	0.875844665467975	0.869794056995562	0.914636037736114
			2018-05-06	0.854642642168517	0.441514871017965	1.46329295051566	0.861819894931356	0.860805056866734	0.857048080606468	0.901856655163382
			2018-05-07	0.83206303706769	0.42874452383845	1.42778230134741	0.843086713867575	0.84552758543351	0.844616650331207	0.889705450463876
			2018-05-08	0.810639268113978	0.417332535767638	1.38941432812459	0.823464363508232	0.830500505407558	0.832615925183781	0.878147463103655
			2018-05-09	0.797312493550002	0.410923524125682	1.36433237302536	0.805807488214628	0.815830215959368	0.821280565774157	0.866788882728739
			2018-05-10	0.791944705444269	0.406519030947427	1.3597634650505	0.791204180125935	0.8017079917561	0.810678485695841	0.855601849324379
			2018-05-11	0.784382161975235	0.402467813081577	1.34524026769043	0.7777348238938	0.787723508882811	0.80062233813602	0.844630873530904
			2018-05-12	0.769668109182706	0.395035069918859	1.32418663999553	0.765430144523161	0.77301272756048	0.790990672467496	0.833762667328099
			2018-05-13	0.752419485547665	0.386662910556831	1.29145084800362	0.75380337714006	0.759800945347348	0.781955295642342	0.823010673709871
			2018-05-14	0.737777543442747	0.379435047955933	1.26131968496769	0.742990843768249	0.748879794553293	0.773298085440498	0.812377883136325
			2018-05-15	0.724506512519501	0.372858642538983	1.23831506899497	0.732837639170559	0.739273486151631	0.764710785917543	0.801924711016813
			2018-05-16	0.715925121868294	0.367524269882138	1.22496312413391	0.723038894238123	0.731025607484755	0.756004020802141	0.791919735307952
			2018-05-17	0.716256971841596	0.365022804817554	1.23095917060276	0.714848896737166	0.723667407780916	0.746842861726123	0.782485500084222
			2018-05-18	0.713309729791402	0.36057698289263	1.22248824679682	0.708141444853587	0.716867608599465	0.737150387821895	0.773456367736156
			2018-05-19	0.701076894655658	0.352289762327594	1.2035518631751	0.702921716071195	0.710823715268518	0.726933219747075	0.764781789245641
			2018-05-20	0.695089503040966	0.347062109271511	1.19789199314429	0.698778282677271	0.706136679467016	0.717643786665809	0.75637186478738
			2018-05-21	0.690825380257691	0.344097451269428	1.19383557169076	0.694590072127389	0.703105534417949	0.710004564561776	0.748032390967126
			2018-05-22	0.687968411042757	0.340765026336039	1.18299958956026	0.691252641831832	0.701068585447486	0.703305955322818	0.739668117494801
			2018-05-23	0.686921088110828	0.338692981603909	1.18049731570488	0.690202194311172	0.698921066427528	0.697510238561131	0.731324727210609
			2018-05-24	0.686939497992424	0.338444856245125	1.18648918283612	0.690812632756774	0.696177825644915	0.691933694370296	0.723212777309159
			2018-05-25	0.689947717722503	0.33885336673271	1.18384933396897	0.693116479835912	0.691977731696146	0.686210455107892	0.715270384700104
			2018-05-26	0.693723762011037	0.341445626495012	1.19305527990059	0.695867179527776	0.68657726676098	0.680556753942525	0.70722026680979
			2018-05-27	0.699362572160178	0.345486203121724	1.20848617271379	0.696634699400532	0.680853711933671	0.675371250949681	0.698938307038575
			2018-05-28	0.706952309811657	0.349198583252302	1.21802067807978	0.694897129705771	0.67548662798427	0.670789770308266	0.690572958995797
			2018-05-29	0.707223308885804	0.347952406682453	1.21539142607718	0.689655393261137	0.671129334570259	0.66655761771548	0.68226968623354
			2018-05-30	0.692293727220122	0.340120271342541	1.18774466081787	0.680880963797261	0.667338424494006	0.662564792120904	0.674272767307808
			2018-05-31	0.674776510129099	0.332447769416853	1.16883595652644	0.668861106666669	0.663994869637507	0.658698286992687	0.666542552926177
			2018-06-01	0.653255562610066	0.320262390262365	1.12353541775972	0.655665525807854	0.660199980959676	0.654599597498935	0.659033897598687
			2018-06-02	0.632302755763902	0.310747200822555	1.09204154760527	0.643985907259528	0.655553301616319	0.650428419893853	0.651666104779613
			2018-06-03	0.615223572246034	0.303810928372022	1.06858910817535	0.635244626213647	0.650289792616532	0.646675983832307	0.644338135946489
			2018-06-04	0.614583243799954	0.308155474108785	1.05890187917843	0.629814805518539	0.644605822432345	0.642949672579199	0.637463656045961
			2018-06-05	0.62546597904752	0.315282196313269	1.08028044181845	0.626494891977811	0.638474006198584	0.639016701327784	0.631199578151007
			2018-06-06	0.631104759898957	0.318994370968823	1.08858122423304	0.624772716521846	0.632046649983475	0.634719584658395	0.625239279624774
			2018-06-07	0.636767765263343	0.321847326854136	1.09735500561837	0.624708081488732	0.626208517814281	0.630033529237436	0.619513270038654
			2018-06-08	0.630016167824968	0.319818555547531	1.0833488062127	0.624639478002649	0.62121874834046	0.625144988844162	0.613946093595731
			2018-06-09	0.620247527572143	0.316452554268196	1.06723499199708	0.623140776182322	0.617221463301724	0.619862283704367	0.608427381200203
			2018-06-10	0.614771127014239	0.314179514017578	1.05329965229232	0.620241948433781	0.614279573026726	0.61381819548356	0.602976912103123
			2018-06-11	0.61410301939737	0.311864740158481	1.04971730529946	0.61566394549362	0.612498255730943	0.606885941609655	0.59766418921556
			2018-06-12	0.614975066305233	0.310075122713238	1.05224007261908	0.611365916950308	0.610412717174127	0.599190622349253	0.592572657028571
			2018-06-13	0.610812965659169	0.309267884798832	1.049723883063	0.607515739729863	0.606904068085309	0.591241287026582	0.58771943851833
			2018-06-14	0.604721744682214	0.304168907445261	1.04349348863975	0.603716207533391	0.602100744822785	0.583834748698073	0.583114075798652
			2018-06-15	0.599929968021787	0.301266247109862	1.03828006248285	0.600059178020808	0.596072188837367	0.577081085050212	0.578631240218645
			2018-06-16	0.593296287029027	0.294506969468569	1.03220462934674	0.595534192184019	0.590089996728649	0.571224933471252	0.574102327078997
			2018-06-17	0.588174401638937	0.291779688957399	1.03121835913492	0.590108946049173	0.584171265792416	0.56618182173733	0.569544589714099
			2018-06-18	0.588503812809286	0.293372790849401	1.03449504414606	0.583585112660443	0.577346598350588	0.561743052145903	0.565226291155944
			2018-06-19	0.583300165447714	0.286426536122735	1.02913036953846	0.575929320869054	0.569166060786964	0.557283525426113	0.561085722084521
			2018-06-20	0.572836242715245	0.277185082636688	1.01600550595678	0.568356035035507	0.559907238499922	0.552394591740238	0.55712921641937
			2018-06-21	0.559054910961104	0.266340790058412	1.00112081464999	0.560254915305466	0.55043592406969	0.54717260392673	0.553360508527638
			2018-06-22	0.546339425482064	0.248877228765693	0.997219689029913	0.549383101387971	0.541460979581866	0.541516301516177	0.549734599361546
			2018-06-23	0.5402832861942	0.240069302780827	0.992745492641407	0.536253785744443	0.532943421759964	0.535958492821166	0.546198765949166
			2018-06-24	0.531466563528649	0.235263743701624	0.978046364682905	0.522433284213636	0.525228403640779	0.530644307292515	0.542739286534095
			2018-06-25	0.512401115386823	0.225496543574878	0.945379819275556	0.509531618248576	0.518084070447934	0.525397070263721	0.539398174689519
			2018-06-26	0.491394955943014	0.215289518209219	0.910884094654218	0.498639925660404	0.510987848560864	0.519957127481439	0.536055376884372
			2018-06-27	0.476092731999599	0.205265360293015	0.887648716344048	0.488908970588841	0.504154333678098	0.514355543748875	0.532559750184802
			2018-06-28	0.468743249205681	0.200220475770088	0.881057177510241	0.481209606547784	0.497885115395167	0.508881259321179	0.528852159642427
			2018-06-29	0.470097577364861	0.199909544381618	0.886386677381894	0.476725076313418	0.492244463030676	0.5036633594764	0.525230539930629
			2018-06-30	0.472166600693256	0.199167263550262	0.893434021815723	0.475391580393449	0.486960414194986	0.498564193444602	0.521836267214847
			2018-07-01	0.47757101524125	0.197560347632696	0.906080359860749	0.476063681851539	0.481826988913682	0.493605056659059	0.518773411163592
			2018-07-02	0.481009403746266	0.198552090421476	0.914813263223382	0.477500070318053	0.477117348792614	0.488660759534345	0.516136386149354
			2018-07-03	0.482060484503226	0.195674465947227	0.922194945876284	0.478121148622177	0.473447542176853	0.483776598479581	0.513875180801105
			2018-07-04	0.480797442206234	0.192484895942917	0.923461281736932	0.477394304658387	0.470748194175913	0.479221771589842	0.511737485336478
			2018-07-05	0.478797968471275	0.189286581616166	0.92598386674676	0.475353003477443	0.468803848997828	0.475241731510956	0.509492979472318
			2018-07-06	0.474445125493734	0.188008702463329	0.915987260725013	0.472469083186922	0.467326594572668	0.472001432396881	0.507238543383086
			2018-07-07	0.467078692946726	0.182374113501704	0.908905071046636	0.468939587707949	0.465865739370933	0.469435669485656	0.504910406112871
			2018-07-08	0.46328190697464	0.181623012960315	0.908091844504932	0.464669201096902	0.464184965129241	0.467252543054169	0.502773175794806
			2018-07-09	0.460821961712619	0.17953577771335	0.905572503489449	0.460116284790768	0.461981709677338	0.465616289363822	0.500918481125006
			2018-07-10	0.457354016150416	0.17632037534552	0.902480905412785	0.456136185838559	0.459237448620756	0.464978153895478	0.499302854716561
			2018-07-11	0.450904735928904	0.172545126561918	0.892306243217475	0.453437051037433	0.456565348398298	0.46522481215909	0.497779830997896
			2018-07-12	0.446927554328335	0.16966319439001	0.887178512337016	0.451104633907894	0.454289209501587	0.465928878020351	0.496230756391234
			2018-07-13	0.446584432828273	0.168533019761026	0.888545435520787	0.448776094157908	0.452598347626744	0.466463032258272	0.494750810941514
			2018-07-14	0.448184749338846	0.169171845899216	0.891669017079143	0.446274875836067	0.451758401763086	0.466626331163185	0.493415713567326
			2018-07-15	0.446954987067866	0.166079058123938	0.895595351731952	0.444999768012845	0.451910924776326	0.466591449379483	0.492214844127083
			2018-07-16	0.444522183462716	0.162083808374079	0.896169779380955	0.444960882931022	0.452678097194655	0.466321888855932	0.491164961324488
			2018-07-17	0.43984548789753	0.15773187028196	0.892950718678035	0.445939541148217	0.45411522993503	0.466090950561378	0.490292437253288
			2018-07-18	0.441978981166351	0.155810775471911	0.900310041102049	0.447891139462505	0.456508765614103	0.466007309456307	0.489404299207406
			2018-07-19	0.446655358755568	0.1569235986949	0.91025694770212	0.451092789616427	0.459701430142267	0.466191445246844	0.488511519039848
			2018-07-20	0.45343504034864	0.163695666148707	0.918553912382725	0.455416691014551	0.463053907042874	0.466591367204398	0.487665381517269
			2018-07-21	0.461845937538868	0.171439234757724	0.925702902231914	0.461492900288937	0.465599469943877	0.467304482839442	0.486885811220744
			2018-07-22	0.469366538145313	0.179892620040876	0.928387775199661	0.468818338884674	0.467386922955438	0.468304510709565	0.486087521955075
			2018-07-23	0.474789493249586	0.184518825260515	0.933991288850346	0.476266816755502	0.468997933629725	0.469587858768446	0.48518260890496
			2018-07-24	0.482378952818235	0.184549043724717	0.954861575747668	0.482521054968189	0.470662068034526	0.471192654957498	0.484277032810672
			2018-07-25	0.493257051336508	0.189957745304005	0.973902074916054	0.485795617654538	0.472944452502	0.473208639169401	0.483611456204635
			2018-07-26	0.498794703851368	0.192171708466517	0.984694631723705	0.486599904278387	0.475449270514317	0.475602534514354	0.483275310229185
			2018-07-27	0.497214707837447	0.189438841847727	0.986388229797087	0.486075711983044	0.478093680992102	0.478105969033592	0.483236581433832
			2018-07-28	0.48476787634331	0.177515220703564	0.977439700217919	0.484233604371115	0.480584386782053	0.480620362561849	0.483485683957702
			2018-07-29	0.474996544512258	0.166704470129838	0.969190281040125	0.481494204881561	0.482850563915797	0.483168067658253	0.483885296942844
			2018-07-30	0.471120147182181	0.159079490727075	0.97462369381339	0.478745140238666	0.484698096642805	0.485865494809564	0.484395393404726
			2018-07-31	0.469484199534731	0.157098368911676	0.976372081986808	0.47718896996508	0.486497620342236	0.488724865989917	0.484909734752354
			2018-08-01	0.474081254909629	0.163788038089242	0.972739008037825	0.478050077230022	0.488270079979966	0.491924114972232	0.485478455769978
			2018-08-02	0.479551251351107	0.173607756656132	0.970051926805197	0.481027512948991	0.4899085127247	0.495031999935232	0.486167444797081
			2018-08-03	0.486321515922343	0.180149220233571	0.974938786858298	0.484735996073025	0.49150363888644	0.497801266489854	0.487057835927982
			2018-08-04	0.490795627197905	0.183243040497558	0.981879578135128	0.489350017388214	0.49315803102431	0.500089031523582	0.488180184270561
			2018-08-05	0.495838594545039	0.184106357528632	0.992976161612041	0.494333530598866	0.495641255179821	0.501770190044606	0.489591140193688
			2018-08-06	0.497079529050421	0.186625890211503	0.992353825338294	0.499802429335496	0.498949212361068	0.502739374424494	0.491441557685947
			2018-08-07	0.501782348741056	0.194893755877184	0.987426733289383	0.5050024408148	0.502733055989402	0.503112674755751	0.493600281537899
			2018-08-08	0.508965847384193	0.196822514996453	1.00258112792897	0.509464578344456	0.506787663945308	0.502937776257522	0.495996329734655
			2018-08-09	0.517833542507512	0.197776887156019	1.0255860553689	0.513204241791732	0.510903777442464	0.502244758513793	0.498570886895404
			2018-08-10	0.522721596277472	0.200469490593026	1.03314542430461	0.517138009388953	0.514614729356147	0.50132580829928	0.501537111460274
			2018-08-11	0.522030589905495	0.199246723522354	1.03417519641963	0.520865931226971	0.517508851987607	0.500544284847313	0.504877784401878
			2018-08-12	0.522016238675972	0.199988738632072	1.03266813275566	0.523914141439703	0.519593676265111	0.500508335657131	0.508465266203845
			2018-08-13	0.524615902230967	0.198346343336087	1.04295250206777	0.526484057848196	0.520689816173415	0.501144262722502	0.512167136177731
			2018-08-14	0.527877801607188	0.197368344367445	1.05379970040056	0.528268905530895	0.520780652206184	0.502199337429968	0.516118577774536
			2018-08-15	0.530303318873313	0.193669826880429	1.06750678474302	0.529369300600715	0.519727729169267	0.503497580648775	0.520474110902377
			2018-08-16	0.535822957366966	0.192701986045216	1.08140819619543	0.529376693841359	0.517605472535077	0.504865960978577	0.525174725101074
			2018-08-17	0.535215530056364	0.188313198533667	1.08652849142901	0.527614521118304	0.514581004302885	0.506327580137855	0.530105680644499
			2018-08-18	0.529733355394237	0.187147183315409	1.0748656415756	0.523409416537557	0.511147977712119	0.50792422660912	0.535341061329249
			2018-08-19	0.522067991360475	0.182103752256721	1.06433495542721	0.517078728582412	0.507930538670315	0.509769001336723	0.540918542584934
			2018-08-20	0.512280693169583	0.172923416134937	1.05512693624412	0.508694305797324	0.505375416134441	0.511877797547933	0.546914988948111
			2018-08-21	0.498442069541959	0.164381697760205	1.04203784294066	0.49973016136422	0.503339313083936	0.514578604662329	0.553521340835657
			2018-08-22	0.485988503187302	0.152102265427796	1.035975962681	0.491371995938755	0.501665618870534	0.517612704307353	0.560729598515238
			2018-08-23	0.477131997871345	0.145285544588382	1.01970309303971	0.484472140641321	0.500207497352243	0.520800004511812	0.56836632055397
			2018-08-24	0.472466519024642	0.139829038677535	1.02719693511268	0.480387670279646	0.498828144514691	0.523933134621407	0.576427067365477
			2018-08-25	0.471226197415979	0.131444112575366	1.04165034231481	0.47976371126985	0.498040430919564	0.527471688406195	0.585126832191802
			2018-08-26	0.473769004278436	0.127910310298993	1.05643260591652	0.482161409158259	0.498339601230634	0.531649599770163	0.594629460315633
			2018-08-27	0.483689400637857	0.130502269645599	1.07801620119934	0.486632766047915	0.499944326408334	0.536310169845841	0.605203121202861
			2018-08-28	0.494074356473388	0.133527614096061	1.0998881514852	0.492727929730638	0.503065778922452	0.541166204697208	0.616637657270521
			2018-08-29	0.502772388406168	0.135428323746726	1.11959174479188	0.500181305261133	0.508376557118473	0.546371660739507	0.628653785699165
			2018-08-30	0.508431496098938	0.139867494715253	1.12533746495645	0.508817291801397	0.51549767944544	0.552223355814837	0.641297512999391
			2018-08-31	0.515132664803698	0.144371450828228	1.13388590450134	0.517738644428272	0.523994536488546	0.558425335229917	0.654225244879051
			2018-09-01	0.523399826129448	0.147080734318653	1.15060789254973	0.527028376486552	0.533285264939928	0.565179361353767	0.667283552842223
			2018-09-02	0.534220910060284	0.157910736321636	1.1571623183769	0.537789998497426	0.543795399100271	0.572880856168644	0.680282899409698
			2018-09-03	0.54613886902598	0.168139293058052	1.16433978728911	0.549843404496406	0.555368660870011	0.581748053646286	0.693378231451758
			2018-09-04	0.559102480881348	0.17393171072732	1.18397407516582	0.562622288598441	0.567244923557241	0.592059787851616	0.706590606552927
			2018-09-05	0.578103742482286	0.182925339318254	1.21017961565629	0.575254805693573	0.578993096310481	0.604303307246819	0.719984155191156
			2018-09-06	0.592805338091799	0.189057420954733	1.23468349438452	0.588777277087979	0.59107770260848	0.618346522274725	0.733434552316194
			2018-09-07	0.60458485351794	0.194972993273764	1.25509672880909	0.603238571630628	0.60423921427743	0.633794864850419	0.746918576342825
			2018-09-08	0.611827445795375	0.200230943129612	1.26453735500931	0.617914408782767	0.618022525945143	0.650609376217161	0.760720070781062
			2018-09-09	0.628878209821124	0.205048361801521	1.30035489294723	0.631084866681295	0.63231829178797	0.668927856084324	0.774805401134888
			2018-09-10	0.647367930824526	0.212980532045446	1.3323259390014	0.644118601650488	0.647422111106655	0.688714635783953	0.789330759424176
			2018-09-11	0.661833340946317	0.217309355869845	1.36236708575932	0.658585647024096	0.663551780884238	0.709897906748591	0.804445431616797
			2018-09-12	0.670296947771984	0.22190189799319	1.37623706090974	0.674307774741811	0.681053796780781	0.732131051818539	0.820192908652776
			2018-09-13	0.684041482876152	0.235325703411162	1.39057472547577	0.689873218163345	0.700230057375166	0.755108233968362	0.836099903244046
			2018-09-14	0.705854171133193	0.250435885778714	1.41361929571403	0.706074685165634	0.721195365104009	0.779097445350007	0.852114041067933
			2018-09-15	0.721882339819384	0.268672112299404	1.43148624245377	0.724110481557552	0.743595193212292	0.803584528779523	0.868393505644698
			2018-09-16	0.737836313771862	0.291574993448957	1.44180296810569	0.745729877494338	0.767933487494393	0.82823952554659	0.884996272938179
			2018-09-17	0.76077819984055	0.305980109936972	1.4735967430763	0.771687901568895	0.794060313068378	0.852641572210275	0.901912001152844
			2018-09-18	0.78808391568974	0.318197603010733	1.52529889427968	0.800463727696218	0.822060610697895	0.876987461566792	0.919228159360996
			2018-09-19	0.821632719329487	0.340610634479597	1.57288034217653	0.831706575599475	0.852550889939941	0.90130341555792	0.936992598567888
			2018-09-20	0.865747651398054	0.369502771559918	1.63058690362284	0.865858796493051	0.885269007326596	0.925389705719984	0.955137415596226
			2018-09-21	0.907284954024453	0.402562140510267	1.6855109271886	0.903001995577385	0.919138765328244	0.949256400325035	0.973760794434572
			2018-09-22	0.94058227514218	0.433885190987689	1.7135903276107	0.942900349802749	0.953955676422584	0.973037148173837	0.99277877220821
			2018-09-23	0.976901860026894	0.45650818617743	1.75272866686381	0.985408179838108	0.989146531613904	0.997507006940717	1.01198761833171
			2018-09-24	1.02078059343089	0.491221898110214	1.8033099420575	1.0275969022915	1.02416075930521	1.02213911386358	1.03139222266959
			2018-09-25	1.06737239526729	0.541076485001747	1.83106190740524	1.06828303070242	1.0578610333139	1.04701191907819	1.0508370622328
			2018-09-26	1.119187529577	0.58755767438328	1.88790611222984	1.10935811104615	1.09042314224934	1.07258069338775	1.07010356134421
			2018-09-27	1.16106870857182	0.611170581206948	1.94831390218041	1.14833572642648	1.12155303433506	1.09921961260834	1.08940580508299
			2018-09-28	1.19208785290087	0.635985651681871	1.99614812056554	1.18294560295656	1.1505493540648	1.12582814574859	1.10891572702255
			2018-09-29	1.22810783754829	0.659912947677118	2.04590947931732	1.21136130505706	1.17731743554606	1.15200472632103	1.12838301892533
			2018-09-30	1.24974516768918	0.671893154179954	2.07940951613414	1.23383673650627	1.20247910313538	1.17836167605948	1.14776795356659
			2018-10-01	1.26304972914146	0.679045730714696	2.10005616962071	1.25205279251247	1.22708052638704	1.20481318452259	1.1671214813581
			2018-10-02	1.26628230997082	0.68103908354194	2.11227960668288	1.2675677345758	1.25021791465878	1.23094314613704	1.18656403620576
			2018-10-03	1.27651554972148	0.68243384502198	2.13168371136264	1.2790960686751	1.27196322745848	1.25670826507571	1.20588040433515
			2018-10-04	1.2885811006152	0.695781607575342	2.14418923657438	1.28884780028836	1.29261049683556	1.28192540928416	1.22526032960352
			2018-10-05	1.3006924473442	0.703924479508678	2.16287947981417	1.30068686881126	1.31317021789009	1.30597152394563	1.24449947295153
			2018-10-06	1.30880617624334	0.709129618512764	2.17333123157191	1.315195312745	1.33251752616893	1.32917506659442	1.26374146714505
			2018-10-07	1.318007288982	0.70633082348541	2.17492929034107	1.33191481810804	1.35005377621948	1.351762679566	1.28309081012136
			2018-10-08	1.34592320880178	0.730812722743612	2.21788489576015	1.35195988519633	1.36757682050505	1.37336586044626	1.30222450852385
			2018-10-09	1.36784141750703	0.72949946619173	2.26775752989127	1.37607018191712	1.38546560973997	1.39385658925485	1.32086731646087
			2018-10-10	1.39355208726276	0.733468981006463	2.33425344551082	1.4008546534657	1.40402525896019	1.41295948868165	1.33920125269422
			2018-10-11	1.42889657023324	0.739594078134256	2.40749733341933	1.42558955336921	1.42299338790207	1.43030921593983	1.35719782809934
			2018-10-12	1.4694645243897	0.75043609119011	2.51113289920693	1.44939921382222	1.44229778423326	1.44668055834744	1.37483953614448
			2018-10-13	1.48229747708343	0.755341979507772	2.56925171758533	1.47276209241625	1.46139369382646	1.46272322007673	1.39231817576687
			2018-10-14	1.49115158830654	0.749906601920458	2.61110969625882	1.49435137256073	1.48103269764278	1.47766859250066	1.40918717251017
			2018-10-15	1.51259083197281	0.758094216586263	2.66077905099586	1.51322864593449	1.50104625599662	1.49195137835366	1.42556967595032
			2018-10-16	1.53138156766524	0.766551111177555	2.70155492240635	1.5287547203907	1.51965119450548	1.50600343716962	1.44167637001615
			2018-10-17	1.54467704827414	0.766879713873255	2.75006303580654	1.54373095098481	1.53749526385092	1.52048650020124	1.45744733351566
			2018-10-18	1.5610374838496	0.764847132863793	2.84888375871069	1.55976518601075	1.55395574990483	1.53477334710352	1.47260541272195
			2018-10-19	1.57814704558311	0.767414276709544	2.91193361597847	1.57485373348457	1.56800793504411	1.54921724364912	1.48692140620783
			2018-10-20	1.58713109124225	0.762326055603186	2.9640740015719	1.5882274075945	1.58019089880478	1.56360924018307	1.50047340459574
			2018-10-21	1.60339123348807	0.76334899988525	3.05149501511451	1.60120246608227	1.59292891398454	1.57822653396506	1.51318425169618
			2018-10-22	1.61821066428959	0.76486597707361	3.12564780717766	1.6125484509711	1.60528340878184	1.59314447206889	1.52512432451563
			2018-10-23	1.62499728643476	0.758057783200935	3.18155613973956	1.621338779791	1.61632593620227	1.60694201010699	1.53634587360663
			2018-10-24	1.63550245768848	0.750752180935444	3.25174016411469	1.63063562115637	1.62654126459926	1.61959551905816	1.54654298149572
			2018-10-25	1.64045937807142	0.747885391326805	3.30526139501796	1.64063225991234	1.63694774144229	1.63139058631026	1.55558829887706
			2018-10-26	1.63967934732244	0.737043588246022	3.34657632304749	1.64895488076611	1.64655330630496	1.64181496281092	1.56343792995574
			2018-10-27	1.65220898079985	0.726967894314531	3.41755147936478	1.65655937460104	1.65613670306497	1.65045945968061	1.57034384773042
			2018-10-28	1.6733677047798	0.723764038162439	3.4854731643128	1.6635749511627	1.66582478653967	1.65880820578516	1.57647138195049
			2018-10-29	1.67646901026602	0.722196877606565	3.50093508175935	1.67219135442673	1.67542037028735	1.6663696186993	1.58167967539267
			2018-10-30	1.6782287432793	0.72063824232987	3.51301485323756	1.68154015577919	1.68524268814115	1.67277767584117	1.58607166470478
			2018-10-31	1.68461149362008	0.719875384625147	3.54792168179082	1.69149572951967	1.69423282570849	1.67853955550971	1.58982803423767
			2018-11-01	1.70077420091959	0.717563700806976	3.65149290875001	1.69993639217438	1.7016957742654	1.68395152089427	1.59311183692762
			2018-11-02	1.7051209567897	0.710187926607313	3.72111396393145	1.71005867495112	1.70882542271569	1.6885025603682	1.59578503598604
			2018-11-03	1.72189799698318	0.714988552089375	3.77064734968834	1.72253248763931	1.71562199057774	1.6919174031315	1.59766723804417
			2018-11-04	1.73245234336282	0.710318571031223	3.83321787289297	1.73328075282857	1.72072802055643	1.69497528524586	1.59900180027619
			2018-11-05	1.74732498970318	0.707690784245432	3.90361028248808	1.73994825070321	1.72468749758577	1.69719343679794	1.599896085967
			2018-11-06	1.76554543209663	0.706531334118562	3.96641254577921	1.74598870042265	1.72745582861677	1.69848596946525	1.60038752405323
			2018-11-07	1.7598493499449	0.705796997148616	3.9511517718394	1.74880725303265	1.72922941548006	1.69932588676699	1.60027702056012
			2018-11-08	1.74744668604208	0.704984214394212	3.91592002770243	1.74828540833514	1.73053784642015	1.69922937373659	1.5997520117887
			2018-11-09	1.7474041048258	0.701559524321791	3.92374428275354	1.74620467555182	1.73095530034625	1.69821710907247	1.59867799035959
			2018-11-10	1.74162786525312	0.691836426805845	3.92854742371525	1.73941161035672	1.73045181443143	1.69656664397165	1.5970349521908
			2018-11-11	1.72879943048027	0.688092961610027	3.89885742881076	1.7315520669687	1.72769810319803	1.69400713711341	1.59482007620267
			2018-11-12	1.73275986021993	0.690368767549135	3.90549465402112	1.72537939149432	1.72412578395204	1.69021954382424	1.59256327419653
			2018-11-13	1.71799397573097	0.691482884531582	3.85817574867609	1.71961252077792	1.71896650330853	1.68569075828467	1.59047109887325
			2018-11-14	1.70483254622873	0.687160904816857	3.82485920547194	1.7133183497514	1.71172925078935	1.6801919510559	1.58821198244387
			2018-11-15	1.70423795772142	0.678624970034532	3.84714911981882	1.70643162089451	1.70441894782548	1.67365263130571	1.58567208809896
			2018-11-16	1.70703600981099	0.67673959375464	3.85974255504697	1.6987327201021	1.69676297320778	1.66573717365399	1.58297657089525
			2018-11-17	1.6975686680675	0.6744085412374	3.83681419248036	1.69186726357632	1.68760879542925	1.65679672486855	1.58017572040384
			2018-11-18	1.68059232848206	0.668209096609301	3.80023281072375	1.68503213473063	1.67751129736556	1.64611723243922	1.57724504319863
			2018-11-19	1.678867554673	0.669866703583951	3.79134145272018	1.67731168441141	1.66728625367038	1.63439436036931	1.5740564955388
			2018-11-20	1.66993578005051	0.672710373514731	3.74960610768509	1.66667897826365	1.65575159006271	1.62156563796894	1.57053021873431
			2018-11-21	1.65698664430895	0.678274185524038	3.67346068649032	1.65418223113226	1.64392568795257	1.60763057603758	1.56685913685936
			2018-11-22	1.65019480548689	0.68179576870556	3.62682124294915	1.64126409767737	1.63115448663174	1.59361203101326	1.56308846799524
			2018-11-23	1.63260706677661	0.682591073055494	3.52454717826352	1.62648641487444	1.61676741619127	1.57990850451925	1.55936477917951
			2018-11-24	1.61009143814779	0.685086113901019	3.38649655477104	1.61074414716792	1.60051904696173	1.56596539440891	1.55578247779093
			2018-11-25	1.59016539429784	0.691547612988348	3.28889933902077	1.59411826142078	1.58314163530567	1.55225494157068	1.55222133209845
			2018-11-26	1.57542377505248	0.69375093812434	3.26811765542562	1.57455679298211	1.56453636168042	1.53918069272473	1.54833594046783
			2018-11-27	1.55973990610485	0.689510563447117	3.2254154818242	1.55396034074466	1.54466293678658	1.5263183426079	1.54413433419308
			2018-11-28	1.54060544407897	0.682664908583128	3.17931288486171	1.53299163120467	1.52416477262936	1.51457257904719	1.54005012168404
			2018-11-29	1.5132645264162	0.683736001109681	3.07133059831646	1.51109764533735	1.50353190128581	1.50364628904657	1.53614219949486
			2018-11-30	1.48843190111447	0.682017710251384	2.96366667921926	1.48625328091603	1.48280511420103	1.49280462068821	1.53221883784985
			2018-12-01	1.46331047136786	0.679312370750687	2.8571187934281	1.46068560593898	1.46305403583071	1.48200162089623	1.5280844146571
			2018-12-02	1.43690749322664	0.67745912002527	2.73517796331666	1.43523673074086	1.44432199338858	1.47184888043948	1.52416598243644
			2018-12-03	1.40151322410324	0.671609237674607	2.60198164984044	1.41155516613221	1.4269985857758	1.46257268326576	1.52025509631914
			2018-12-04	1.38076618126546	0.67265608443756	2.47309239617271	1.39024960871804	1.41107513177907	1.45313770583175	1.51628295121159
			2018-12-05	1.36246331769213	0.677852110783243	2.40170347024252	1.37211109726861	1.3968850951531	1.44386700067069	1.51229241430067
			2018-12-06	1.34749357415571	0.679313992148847	2.31703809943159	1.35671156988133	1.3852194701418	1.43523230425348	1.50816858116214
			2018-12-07	1.33929299921527	0.679838428209982	2.27970823969892	1.34654029216748	1.37613809146141	1.4268510492235	1.50419909676636
			2018-12-08	1.33634089122181	0.681260851304909	2.25868346986426	1.34022683271549	1.36884182518514	1.41950018462243	1.50049401190936
			2018-12-09	1.32911080151571	0.682655107544767	2.23610483976153	1.33800198114737	1.36348419483072	1.41334784650939	1.49681954340847
			2018-12-10	1.33031428010629	0.687296969075007	2.23575875781242	1.34059162325504	1.36055612557328	1.40787602022524	1.49314606338901
			2018-12-11	1.33657196510152	0.689886760057758	2.24064572030467	1.34598460139719	1.3606090048511	1.40266474382225	1.48958285123064
			2018-12-12	1.34688935671526	0.693185854836539	2.26505484047222	1.35207703221842	1.36161247487691	1.39804912456193	1.48589831049222
			2018-12-13	1.36562106890944	0.696046049156092	2.31999972502232	1.35976777715212	1.36356922871202	1.3944094850834	1.48229471471674
			2018-12-14	1.37704384621028	0.696922288309784	2.3663897704474	1.36872094490337	1.36693270722114	1.39209244793383	1.47873580051286
			2018-12-15	1.37898790697044	0.698421326851021	2.36946411277955	1.37811158035608	1.37089698424596	1.39078504439398	1.47488716573666
			2018-12-16	1.38294601605158	0.702175864322454	2.36656635284887	1.38510141963285	1.37594633341414	1.39043165566021	1.47070487986014
			2018-12-17	1.3929864543651	0.70814289747266	2.38217972341704	1.38884335624848	1.3823736996302	1.39153524000433	1.46629213179893
			2018-12-18	1.40230641327045	0.716574425629989	2.38080823006758	1.39182934276023	1.38875345467468	1.39439296019906	1.46185810751065
			2018-12-19	1.39581823165268	0.720562583428269	2.35097729222179	1.39465352099125	1.39425435586543	1.39817154205388	1.45738866624572
			2018-12-20	1.39181462521881	0.722334774747179	2.32936849488219	1.39881567994736	1.39921315397075	1.40301919063239	1.45308570636862
			2018-12-21	1.39794575179253	0.720667834358916	2.35852044081255	1.40346351428901	1.40359950002501	1.40870658628669	1.44890712335721
			2018-12-22	1.39875715458758	0.72001148333238	2.36399447048304	1.40684982750373	1.40804680440624	1.41478616251946	1.44484543037288
			2018-12-23	1.4120811287444	0.726637857490168	2.3842377796424	1.41017372054803	1.41272826360282	1.42107951929948	1.44116084241138
			2018-12-24	1.42552129475663	0.735658959991834	2.40879566741314	1.4143818209875	1.41737911648971	1.42767369240802	1.43797957442891
			2018-12-25	1.4260106057735	0.738793868288424	2.39946694644114	1.41916332212047	1.42251435443537	1.43403718520734	1.4355417981336
			2018-12-26	1.41908548296276	0.736251131805873	2.38240466108752	1.4255913588835	1.42817691554702	1.43998500973655	1.43386859697404
			2018-12-27	1.42127132829513	0.733761755755253	2.39877568076949	1.43089545405131	1.43473060923084	1.44547827837653	1.43279150277497
			2018-12-28	1.43141625972327	0.736285132825764	2.42344471501788	1.4347793847082	1.44246915255275	1.4500168503863	1.43220553616512
			2018-12-29	1.44375341192881	0.738578201415429	2.460022754823	1.44106573010485	1.45048046535224	1.45382531197915	1.43229022711441
			2018-12-30	1.44920979491905	0.740466541802682	2.47898245102887	1.45080277967376	1.45867534079296	1.45696971078511	1.43314479711317
			2018-12-31	1.45270880935491	0.741255789667456	2.48667892880981	1.46121025233304	1.46621270518482	1.45940813882405	1.43467204758036
			2019-01-01	1.47001502355001	0.748478908123513	2.53023456211067	1.47213546880793	1.47297368518584	1.46073538315838	1.43681682203671
			2019-01-02	1.48724482994516	0.755620540669079	2.58768821115261	1.48275861621594	1.47932091574	1.46114353175555	1.43967351230099
			2019-01-03	1.49412363691004	0.749863402425649	2.62043672354927	1.49311154354156	1.48571566360767	1.46163962665969	1.44299579622429
			2019-01-04	1.50789277504752	0.746811192869237	2.68502710451461	1.50345908429403	1.49174340278231	1.46230441206655	1.44666178538532
			2019-01-05	1.51811544378485	0.745164374823807	2.73240570087379	1.51159065161145	1.49643420074759	1.46258194246094	1.45066795919587
			2019-01-06	1.52168028619841	0.748069657336389	2.7302151224922	1.51644411363157	1.49960381955205	1.46283981152226	1.45496411289315
			2019-01-07	1.52514159462223	0.755745245536319	2.7161544449152	1.51942740849838	1.5012111579674	1.46282150020033	1.45943412835337
			2019-01-08	1.52693599477196	0.766479203371392	2.6849375410579	1.51996950005083	1.5014371611584	1.46261130234844	1.46414444497096
			2019-01-09	1.52121906408594	0.773994430189214	2.64632788851463	1.51763561225336	1.49895641188138	1.46320757604196	1.46902942541047
			2019-01-10	1.51500670097772	0.774137123684345	2.60766067696322	1.51329524193868	1.49411014796408	1.46507245012584	1.47398308567837
			2019-01-11	1.51168741591471	0.772178734445489	2.60858589368474	1.5058921385854	1.48854864408854	1.46753388098801	1.47888878855157
			2019-01-12	1.50177822920252	0.766521900754994	2.59127170773092	1.49577254750654	1.48213967158035	1.47000158724684	1.4836609598154
			2019-01-13	1.49129769399568	0.763357759908259	2.54570237684836	1.48314179326495	1.47468341956965	1.472488006295	1.48859080732851
			2019-01-14	1.47331987114931	0.760840253374459	2.49185403868405	1.46879096043751	1.46700428225156	1.47550454983236	1.494073582676
			2019-01-15	1.45609885721993	0.759418342709137	2.4391895485978	1.4543643408464	1.45943029521584	1.47891243950052	1.49982436110551
			2019-01-16	1.43280378439478	0.758775939981607	2.39333077384337	1.44150433487813	1.45224891951103	1.4820984040691	1.50603214502612
			2019-01-17	1.41455087118564	0.755960202433783	2.3505437761464	1.42935775911079	1.44709423634391	1.48495406440293	1.51244811812741
			2019-01-18	1.41070107877693	0.755855491103714	2.32776991768766	1.41981109557905	1.44442923664401	1.48782005039471	1.51933736640045
			2019-01-19	1.41175818742462	0.759585696248453	2.33828215853153	1.41344437155997	1.44332435919371	1.49030438013824	1.5265871589145
			2019-01-20	1.40627166362434	0.763342959991865	2.34314030539075	1.4115031679607	1.4435689737461	1.49262933210504	1.53389787149479
			2019-01-21	1.40649322642708	0.762944705201033	2.34426607731914	1.41569573158834	1.44537219303795	1.49514206326684	1.54138624222576
			2019-01-22	1.41153178908641	0.760730676411096	2.34210185532555	1.42488582111723	1.44979794169732	1.49778873740727	1.54864244083335
			2019-01-23	1.4192153591999	0.760849337308691	2.34202628754571	1.4367938306509	1.45638771784263	1.5006151975339	1.55565838771185
			2019-01-24	1.44389881657907	0.767723354362748	2.40572924958996	1.45096179977432	1.46524039625683	1.5040216656136	1.56252939153125
			2019-01-25	1.47503170547919	0.778770693300099	2.47375756820022	1.46694076505238	1.47579798084178	1.50798116162019	1.56928100923579
			2019-01-26	1.49511425416032	0.7864110499929	2.49938018659041	1.48525138104573	1.48709145670088	1.51229929872661	1.57581817956721
			2019-01-27	1.5054474474883	0.792052218813428	2.51318066923314	1.50464140107426	1.49846908869614	1.5173050692445	1.5822569451366
			2019-01-28	1.51834598337349	0.796252064337365	2.54085811293008	1.52202642164977	1.51057524464043	1.52335630267787	1.58835986647499
			2019-01-29	1.53970610103984	0.800935188965984	2.59665289415818	1.53600969800418	1.52327984428212	1.5311774545669	1.59436818292442
			2019-01-30	1.55494549939961	0.804112486360192	2.64421271019383	1.54815097836176	1.5361471795987	1.54024058338696	1.60027367003666
			2019-01-31	1.56559396060767	0.803200331053243	2.6883283705968	1.55914743834249	1.54898147555676	1.55132890689387	1.60595457356141
			2019-02-01	1.57291463996001	0.797472300209511	2.7506542601577	1.56907858397325	1.5609490948833	1.56375270449928	1.61152834787648
			2019-02-02	1.58010321666338	0.794328252510918	2.78648471643364	1.57727231540362	1.57153308659636	1.5770351061412	1.61723033506958
			2019-02-03	1.58242266735347	0.79116817989684	2.81054235918158	1.58435750389441	1.5812742382595	1.59086990576245	1.62290694417119
			2019-02-04	1.58786400278877	0.789674101688507	2.83174678437823	1.59094833788914	1.5910411647429	1.60521380052863	1.62840795358203
			2019-02-05	1.59706222105242	0.786950793216512	2.88765048005232	1.59816240453443	1.60134041231778	1.61993267292927	1.63379433881029
			2019-02-06	1.60454181883513	0.782291426309922	2.9567974817163	1.60583217089327	1.61255696743648	1.63446338146638	1.63903124223794
			2019-02-07	1.6117297985708	0.77541604209083	3.00914462628387	1.61423343685811	1.62409344893129	1.64870547307526	1.64411960244648
			2019-02-08	1.62341310647706	0.776228393458987	3.07407629316973	1.62338877142246	1.63741741753092	1.66185120702053	1.64913280862514
			2019-02-09	1.63379158117522	0.77956971770095	3.10677431093451	1.63421341084308	1.65170742815677	1.67348956834575	1.65407767385897
			2019-02-10	1.64123152910741	0.783821484067744	3.11857220457671	1.6489866406981	1.66697875558153	1.68410247814641	1.65896907641207
			2019-02-11	1.65195134473919	0.789421597994539	3.13889701877741	1.66559562973395	1.68327072282876	1.69451230302636	1.66403482430924
			2019-02-12	1.67283469699673	0.789605908487558	3.24107277573708	1.68588711303753	1.69985235641684	1.70423172665498	1.66904442547052
			2019-02-13	1.7079544278203	0.781957445445946	3.39579974220429	1.70781185849075	1.71658550157641	1.71323181601649	1.6738545109504
			2019-02-14	1.72799272182175	0.783932071226835	3.50465983089881	1.73180351548038	1.73277958333405	1.72163490057281	1.67854502836359
			2019-02-15	1.76545348960212	0.772105114205016	3.66936533995496	1.75678220566934	1.74842947059377	1.72981074305372	1.68321792609065
			2019-02-16	1.78726479934776	0.760097689181417	3.81400366135438	1.78017560704266	1.76275331915777	1.73810263135003	1.68810414256717
			2019-02-17	1.80917312803481	0.747700987844545	3.97433567272769	1.80019060284634	1.77544605009514	1.74664061974446	1.69308728743525
			2019-02-18	1.8268021760619	0.733976768485643	4.08609336983576	1.8172563633289	1.78693071803331	1.75550950820415	1.69805328552816
			2019-02-19	1.83658850660995	0.729099741436583	4.14000859086809	1.8288313087381	1.79798344130983	1.76418657505903	1.70323313684594
			2019-02-20	1.84805939844606	0.727602970010215	4.19837331937034	1.83611788525087	1.80712304099218	1.77244661435375	1.70868265314661
			2019-02-21	1.84745304519968	0.730385821257729	4.18130129064932	1.83826208770815	1.8139066645965	1.78027374706861	1.71404149637388
			2019-02-22	1.84647810746655	0.733335114607151	4.16082250315772	1.83636199801072	1.81917635221434	1.78762400735907	1.71915109600001
			2019-02-23	1.83827083493717	0.730703220557241	4.13873643859588	1.83366966762172	1.82220406857652	1.79424395163668	1.72367038664416
			2019-02-24	1.82418254523573	0.723416900032941	4.11593852631104	1.82822242387686	1.82449783454329	1.80017418609776	1.72767945383285
			2019-02-25	1.81350154817991	0.722984347201936	4.07151184754379	1.82283038626049	1.82630248390738	1.80563885409753	1.73122666137491
			2019-02-26	1.81774219388697	0.720049681131408	4.10574613606391	1.81719609034947	1.82774829357954	1.81076457937398	1.73443762560724
			2019-02-27	1.80992869223202	0.719266652957971	4.07538006429957	1.81328157607771	1.82852079370122	1.81473254826318	1.73756774724566
			2019-02-28	1.80970878188507	0.719170648474395	4.07492765054503	1.81292282516535	1.82830772713108	1.81653156733391	1.74035779843828
			2019-03-01	1.80703803608939	0.718776503477626	4.0652753937254	1.81617158521054	1.82776791080316	1.81684947334023	1.74301076558146
			2019-03-02	1.8108692350349	0.718934781026229	4.08131850115763	1.82056403196157	1.82681854412438	1.81510694528743	1.74548068406519
			2019-03-03	1.82167128884919	0.723727669945231	4.10312386305741	1.82602793427632	1.8257345841156	1.81245558063505	1.7477046605052
			2019-03-04	1.83624286849623	0.735091884228893	4.1115298606184	1.8310500225633	1.82490232210037	1.8091394687293	1.74959356428261
			2019-03-05	1.84848932114421	0.741276684146842	4.13381177054505	1.83566684601923	1.82434699016174	1.80523666529388	1.75127327249997
			2019-03-06	1.84817600843525	0.736539221490334	4.15098775050648	1.83871947062635	1.82354571743814	1.80125247316324	1.75283360544039
			2019-03-07	1.84486339989391	0.734991689067025	4.14471455948769	1.83876806290582	1.82234205553418	1.79743263336395	1.75420452308109
			2019-03-08	1.83935580028093	0.734317806020295	4.12408994004265	1.83526174097884	1.81915647007131	1.79361961128138	1.75545444894433
			2019-03-09	1.83223760728475	0.732611249388345	4.1052722761229	1.82907349068688	1.81452259446612	1.78959671892476	1.75674939810089
			2019-03-10	1.82201143480549	0.730653815458534	4.07940687019485	1.82300878991513	1.80800982199834	1.78548956626779	1.75806284791915
			2019-03-11	1.81169861500736	0.725794057814904	4.05982480235675	1.81543884188351	1.80041332672682	1.78186933931994	1.75916696949636
			2019-03-12	1.80517156910049	0.72168579124724	4.04975643205117	1.80437729897796	1.79197645355121	1.7783508446034	1.75999534933394
			2019-03-13	1.80572310303295	0.723593088715775	4.04708378174548	1.79084762679605	1.78272503700822	1.77436294818813	1.76042346440603
			2019-03-14	1.79187376367263	0.728409533751505	3.9896769974976	1.7752999429693	1.77398415262526	1.77090376783634	1.76056139043545
			2019-03-15	1.76192499994203	0.735333988373421	3.84077671356179	1.76044640650774	1.76655753959681	1.76748378086007	1.76031702947043
			2019-03-16	1.73752990201142	0.73923766188952	3.70134521225188	1.74680614961654	1.75947131175961	1.76438663059011	1.76005640435664
			2019-03-17	1.71317764801823	0.740857928085825	3.57680789800817	1.73309114532602	1.75237489372514	1.76115062507665	1.75951542943693
			2019-03-18	1.70772385977646	0.747535750371907	3.53707643520824	1.72240385661434	1.74524454841997	1.75730668966038	1.75889365905717
			2019-03-19	1.70968977086209	0.751433594389993	3.53272393196562	1.71833802868937	1.73883635653951	1.75254650882076	1.75799113442996
			2019-03-20	1.70971807299931	0.755235895377998	3.52703961294506	1.71769981164814	1.73235469904507	1.74703703679579	1.75686279840064
			2019-03-21	1.71706274269083	0.757529042577177	3.54100846281649	1.71950176718378	1.72518017893811	1.74148063582176	1.75550511905685
			2019-03-22	1.73346420446721	0.753193331929906	3.61185543880613	1.72054925224829	1.71946548013849	1.73596243180844	1.75364199724937
			2019-03-23	1.73306238272285	0.743806346687427	3.64596098533243	1.72139010452519	1.71581109164883	1.73063515082005	1.75166711878392
			2019-03-24	1.72579133676768	0.731985721384226	3.68760274557223	1.72113705219441	1.7142506667141	1.7258747888427	1.74967810151538
			2019-03-25	1.71505625522807	0.724770570915279	3.67918041210165	1.71842884629981	1.71429142815496	1.72188174420161	1.74789160654467
			2019-03-26	1.71557573680041	0.725721353405302	3.67541066484287	1.7145272859014	1.71420005259394	1.71815975289497	1.74638007577511
			2019-03-27	1.70794670668383	0.721389687808663	3.66395096982105	1.71081968445487	1.71311656409031	1.71435184457036	1.74507735765592
			2019-03-28	1.69810530142866	0.719066948937789	3.62653392667661	1.70915285462954	1.71134903658336	1.71008234943807	1.74367729868794
			2019-03-29	1.70615328167833	0.717517099754909	3.68116340517361	1.70897182811571	1.70897711901826	1.70639023260773	1.74206395996067
			2019-03-30	1.7071091725971	0.716718260677204	3.69131365775662	1.70765432662438	1.70536732402007	1.70410249160696	1.7396505224797
			2019-03-31	1.71412352799042	0.715019845229187	3.73499811238819	1.7055815747135	1.7017989898805	1.70326333537305	1.73657540210114
			2019-04-01	1.71378906963119	0.715937716554574	3.72786295203582	1.70345298313726	1.69937468396027	1.70392391358644	1.73290679232886
			2019-04-02	1.7063532263611	0.714419922528646	3.70149149904998	1.69992879707098	1.69851893998325	1.70533173747928	1.72871333806677
			2019-04-03	1.69343744330768	0.711897451680171	3.65101701762321	1.69595852662773	1.69748314925043	1.70684280013062	1.72390655901706
			2019-04-04	1.68320516039498	0.713161511187309	3.58651423730331	1.69101764700472	1.69634899009566	1.7084889315074	1.7184496204487
			2019-04-05	1.68148397921438	0.721222858857112	3.52368734166162	1.68753731533801	1.69498451993803	1.70975776495047	1.71239361049835
			2019-04-06	1.67931727949432	0.723849126666917	3.50612281232006	1.68694686808253	1.69331498507696	1.70985136113479	1.70588488519151
			2019-04-07	1.67953737062937	0.718993268396092	3.52660263261713	1.68788992986831	1.69239389156508	1.70971462628645	1.69907351882411
			2019-04-08	1.68942674796422	0.714268980426165	3.61263420322586	1.68899409543505	1.692276004032	1.70975948410601	1.69209671050833
			2019-04-09	1.70222009557274	0.712807830678823	3.69145898705687	1.68844470541362	1.69355639901791	1.71029364682155	1.6847017329697
			2019-04-10	1.70003887580812	0.712639391797278	3.68190861874647	1.68870084530904	1.69646342236463	1.71089081223028	1.67691337569414
			2019-04-11	1.69093431936223	0.71391128784128	3.62332131269848	1.6906659023504	1.70056903617094	1.71180387070844	1.66884166123936
			2019-04-12	1.67763824906431	0.714449794132573	3.54747505979575	1.6939413976404	1.70562882643145	1.71299164918775	1.66057504799762
			2019-04-13	1.68111025876229	0.712408193625226	3.58036023532135	1.69833781176141	1.71053841088268	1.71322415208501	1.6523367153204
			2019-04-14	1.69329276991889	0.711049827304459	3.65616164861525	1.70546919758337	1.71433539824951	1.71181726409933	1.64439014547027
			2019-04-15	1.71235521499425	0.710845072725421	3.75084024897028	1.7146245305891	1.7176302626924	1.70876417361218	1.63656760159502
			2019-04-16	1.73299499441982	0.704636305820996	3.86018437194737	1.72626221133744	1.72014428425174	1.70466295958106	1.62866882397403
			2019-04-17	1.74995857656182	0.698610378527161	3.93800366131481	1.73683613808322	1.72206835365986	1.70011998647316	1.62046409459666
			2019-04-18	1.75502165040229	0.695439995198877	3.96167493009831	1.74297604095149	1.72429847521012	1.69526660921335	1.61188901838935
			2019-04-19	1.75910201430268	0.692931807050125	3.99352505184602	1.745348201277	1.72725875132123	1.68986220410161	1.60297334463871
			2019-04-20	1.75512774598278	0.693916372973664	3.97039485411868	1.74451135512479	1.73099877843746	1.68330658517493	1.59347159404479
			2019-04-21	1.73627208999679	0.700138586864806	3.89280003359188	1.74181457800088	1.73313331909305	1.67580733857458	1.5830102028177
			2019-04-22	1.72896033727281	0.709874084669902	3.82124232037305	1.73873872780943	1.73124063663357	1.66751188682816	1.57187262115205
			2019-04-23	1.72713707135434	0.721705328647984	3.75690101945732	1.73534393448458	1.72525234319235	1.65831863217396	1.56023208471328
			2019-04-24	1.73108113669446	0.73052977717257	3.72288220421607	1.73228835017387	1.7157695201442	1.64752172173779	1.54825376687037
			2019-04-25	1.73349069906212	0.73483447013769	3.70879037415933	1.72898210425948	1.70377655058168	1.63566699849331	1.5356615467257
			2019-04-26	1.73533846102877	0.739403849400005	3.68832380556469	1.71983098936719	1.68996418225576	1.62333147790835	1.52262946874968
			2019-04-27	1.73373865580777	0.737692620271143	3.6914087302132	1.70488723822742	1.67409558177177	1.61106774655716	1.5092806919412
			2019-04-28	1.71312836859611	0.731495395076216	3.62235828310669	1.68484031137073	1.65607475946719	1.59828319803307	1.49546277499957
			2019-04-29	1.66490253302677	0.716345290755189	3.47737830264749	1.66149364480814	1.63727927889966	1.58467779933358	1.48150946745357
			2019-04-30	1.62253081337593	0.69904197084401	3.37916452132902	1.63470759687738	1.61739351096392	1.56987186781699	1.46728053684192
			2019-05-01	1.59075264869762	0.684047435334769	3.31156739752079	1.60432678991096	1.59649298009617	1.55341373436162	1.45282125859423
			2019-05-02	1.570064033124	0.670788187076065	3.28062111829385	1.57171065317066	1.57297508981572	1.53559645171403	1.43816966656228
			2019-05-03	1.54783612551344	0.657065146792716	3.25368505128966	1.54163027437883	1.54703552177649	1.51693523664808	1.42341010546774
			2019-05-04	1.52107300704289	0.644686462269739	3.19876025575161	1.51422213221608	1.51940420449547	1.49745775777001	1.40854857054389
			2019-05-05	1.48481541141401	0.632533764911274	3.09940061692643	1.48891876930758	1.49113671467686	1.47718542313911	1.39362003208875
			2019-05-06	1.4543398814839	0.626714362080789	3.02686916639858	1.4615257335024	1.46343307697309	1.4561690445006	1.37861003574475
			2019-05-07	1.43067381823674	0.628377247582123	2.97571718688764	1.43246302678243	1.43811496203359	1.43403061601765	1.36333097011961
			2019-05-08	1.41362910833808	0.627508463401227	2.91560346142528	1.40386241174965	1.41449139244162	1.41070468532055	1.34746292639211
			2019-05-09	1.37831278248773	0.616204451418438	2.82881252028609	1.37884968276602	1.39105794857904	1.38621388691919	1.33114954101599
			2019-05-10	1.34439717847367	0.598462393310609	2.77077722810713	1.35645452870253	1.36741635284637	1.36043228122113	1.31477436932511
			2019-05-11	1.3208687018134	0.587572354316715	2.71547226272898	1.33566267023075	1.3439062910404	1.33345506679091	1.2984082126678
			2019-05-12	1.30972630852864	0.582789695617673	2.68641667415962	1.31488383611052	1.32081993376825	1.30556973469465	1.28204522237379
			2019-05-13	1.29757380303948	0.579866600067772	2.64964696668974	1.29501786586355	1.29829608681103	1.27770139791413	1.26537695046158
			2019-05-14	1.28513080893426	0.576318677903776	2.5988035771845	1.27659542567216	1.27505881010155	1.25120167080782	1.24827714652587
			2019-05-15	1.26817726949644	0.573240529069199	2.53465232116624	1.25864063947367	1.25066772107139	1.22579690007167	1.23061314125421
			2019-05-16	1.23925099075896	0.564488343846795	2.4437078862486	1.23936225939251	1.22491639054493	1.2009795576074	1.21249512607185
			2019-05-17	1.21544009713391	0.559622274108996	2.34556673968902	1.21784567425197	1.19945268402265	1.1762193466514	1.19392737864313
			2019-05-18	1.19518519842396	0.554795010407041	2.27343777775288	1.19222423452446	1.17382904066577	1.15155360172213	1.17508973047311
			2019-05-19	1.17477764796057	0.545829802693841	2.21989515970617	1.16317140785129	1.14750592908636	1.12723493698618	1.15594857771528
			2019-05-20	1.14695770705568	0.531934881968221	2.1634215822145	1.13290114494877	1.12000275471244	1.10393347900257	1.13680737717396
			2019-05-21	1.10578073084167	0.514733661814102	2.07202320588011	1.101603586023	1.09196971885518	1.08141273291491	1.11797164537471
			2019-05-22	1.06480748278432	0.498346408425901	1.9713155778285	1.06801177597964	1.06428837958206	1.05915005341105	1.09907265591905
			2019-05-23	1.02735915044129	0.482662275803754	1.88846936515755	1.03247525885987	1.03710240770172	1.03660722061026	1.07977935637019
			2019-05-24	0.996357184653536	0.47009422465887	1.80201716427773	0.996792542554763	1.01090116663576	1.01477736029418	1.06012395508597
			2019-05-25	0.960042528120423	0.460481316934058	1.71744989545116	0.964120761746043	0.985022340456433	0.99388174015691	1.04028463889354
			2019-05-26	0.926022028122206	0.449034353878116	1.62793374530682	0.936278367039334	0.959200912403863	0.973484947427255	1.02025274807935
			2019-05-27	0.897178692919893	0.433870711651297	1.54607812387986	0.91242530144649	0.933649940204107	0.953022698190423	1.00008075645612
			2019-05-28	0.877078265180633	0.428872225765324	1.49472716788477	0.890978900034506	0.909570871194115	0.932470702890096	0.980093772938333
			2019-05-29	0.869910719837356	0.43166980650701	1.49572569255916	0.872009639509292	0.887766655728277	0.911876493718169	0.960797519915776
			2019-05-30	0.860387691291386	0.435716452563256	1.46877964474034	0.855129889439749	0.86763238575071	0.891354414691432	0.94208547711049
			2019-05-31	0.846232374769641	0.425107036379036	1.44316987845645	0.840034799731799	0.848298050675584	0.87157651778207	0.923776121068935
			2019-06-01	0.827257704443928	0.419502924998333	1.41181076011651	0.826991000692537	0.830102036565711	0.852258305572229	0.905770943869802
			2019-06-02	0.807863777635408	0.413412446372313	1.3755978127652	0.813963397694928	0.813934439648051	0.833244224298141	0.888150834854327
			2019-06-03	0.79151306496424	0.406936837257854	1.36044096724902	0.800021360813417	0.799463965768154	0.814439397660553	0.870945559170835
			2019-06-04	0.785771671905795	0.405674310245404	1.34082344866657	0.78446589646267	0.786042641668407	0.796429331208807	0.854247021197511
			2019-06-05	0.778717498854095	0.403061506534685	1.32750425289818	0.769631506257172	0.772971686925008	0.779774246248809	0.837913980932269
			2019-06-06	0.76279343312081	0.397249683872478	1.29804726009925	0.756726477217187	0.759464607854282	0.764114695820436	0.821904570723452
			2019-06-07	0.737344124314413	0.375239009492554	1.26528249779867	0.744933885068545	0.745606421681146	0.748854027419836	0.806193511233939
			2019-06-08	0.723416973005442	0.36639426915229	1.24273300708283	0.732089193571101	0.732251868928374	0.734034023252747	0.791089346035622
			2019-06-09	0.717528574355512	0.361725997278448	1.24234450588361	0.718131542881896	0.719494270688025	0.720136996565949	0.776561987247132
			2019-06-10	0.708964919923752	0.357567096209424	1.23430011746044	0.704490271546989	0.70728753619242	0.707050429367793	0.762429902852409
			2019-06-11	0.695858831423687	0.351661074513234	1.20887427699916	0.692371810744122	0.695228855117	0.694591778217597	0.748406881725773
			2019-06-12	0.68101394402966	0.342319486448987	1.18230002076156	0.681299969383069	0.683287791223499	0.682486147962533	0.734448576730141
			2019-06-13	0.667304533776458	0.330702449953567	1.17117227976858	0.669637848880665	0.671781836769342	0.670393369023731	0.72055848251412
			2019-06-14	0.652514898694342	0.319799549330039	1.1516352147411	0.65760896892032	0.660597005890163	0.658374054149311	0.706898724785466
			2019-06-15	0.645914083478075	0.315890443486093	1.14053925493109	0.645433828550212	0.649410004164088	0.646572684530467	0.693635835043588
			2019-06-16	0.635893730838682	0.310119351103124	1.1204586553456	0.634811224189301	0.637966009939782	0.635322541088203	0.680719228001425
			2019-06-17	0.624762760201334	0.302657935387927	1.10117168749435	0.626071745370057	0.626339553483847	0.624748067986521	0.668058483152411
			2019-06-18	0.610632848832935	0.293286798267111	1.08825554970084	0.617858326975598	0.614636892967433	0.614656181355492	0.655699323693066
			2019-06-19	0.606655713503283	0.291012815090278	1.08209413292704	0.606947614824913	0.603140914766788	0.604560563392451	0.64361597319332
			2019-06-20	0.606128182041744	0.290933800978345	1.08054846396863	0.594928090368081	0.592000609000057	0.594415228949628	0.632082519815271
			2019-06-21	0.595020969933131	0.285225698747057	1.06166310006296	0.583266514270246	0.58132213019318	0.584659088035857	0.621340005587442
			2019-06-22	0.569539098423279	0.269635685105626	1.02059261607241	0.572236823319475	0.571141686617477	0.57577980185762	0.611568672839036
			2019-06-23	0.551757059640861	0.256088278717383	0.998350216238457	0.56034588687815	0.560893500132559	0.567401331777062	0.602541020689782
			2019-06-24	0.543131727516489	0.248796852828811	0.989546318182688	0.547171769090572	0.551150811488381	0.559242234337354	0.594204556615463
			2019-06-25	0.533425012177538	0.240664823412916	0.976508214429355	0.534615537910596	0.542208599780622	0.551374858277563	0.58656163475715
			2019-06-26	0.52341915841401	0.231930709326816	0.963155539654687	0.524653987429956	0.534083507593984	0.543791065261122	0.579531309109277
			2019-06-27	0.513909357528697	0.225961119484261	0.950771099789361	0.516144591224734	0.525833335561403	0.536426450570186	0.572940560296672
			2019-06-28	0.507127351673301	0.21993893132766	0.941823641905201	0.508519116033236	0.517048621129914	0.529240471310071	0.566512298846349
			2019-06-29	0.499808245058799	0.216410132080136	0.932203043712928	0.50240548352001	0.50872117018155	0.5224430348795	0.560310996873041
			2019-06-30	0.492191286204306	0.211582650192556	0.922791553169002	0.497453670322775	0.502149599551152	0.515695152305107	0.554260964294086
			2019-07-01	0.489753401176005	0.211038317629786	0.917450376652493	0.493024209677901	0.496836653614341	0.509180150430622	0.548446341882486
			2019-07-02	0.490629584584955	0.211491042908445	0.917971430058857	0.488342797377343	0.492144915190861	0.50287274200668	0.542930834150291
			2019-07-03	0.488756466033366	0.210449101153404	0.91477343762552	0.48410007747004	0.488112823587694	0.496959249725578	0.53769784349556
			2019-07-04	0.482903133014573	0.205956382338083	0.907267594525437	0.481067827864755	0.484441215755455	0.490802615177833	0.532626605097812
			2019-07-05	0.474357465569396	0.201905299369466	0.894601711478533	0.478540609209424	0.480852292140315	0.484390793381733	0.527804122843844
			2019-07-06	0.47010920570768	0.200343500715925	0.888323021671476	0.475987190149329	0.477158812426962	0.478565315354446	0.523367122366647
			2019-07-07	0.47096553896731	0.199570824432004	0.890734678077769	0.473728214734567	0.473744383141523	0.474283318258235	0.519431008921746
			2019-07-08	0.47206287058869	0.19865302245686	0.893502055128722	0.471648487293975	0.470496804477655	0.471048018126816	0.515782879364126
			2019-07-09	0.472755651164288	0.198437367276537	0.895049693442968	0.469608206970004	0.467209489372863	0.468272116664977	0.512258407427537
			2019-07-10	0.472943638130028	0.201190830289241	0.891644316484155	0.466981914150763	0.463536884232738	0.466072840146506	0.508829846096202
			2019-07-11	0.46834504093043	0.198903855117534	0.882175250515619	0.46378566655218	0.459834991857173	0.464470840000956	0.505614934243298
			2019-07-12	0.460075503301602	0.195897010640565	0.870075816386461	0.459702057360407	0.455771894794263	0.46339497263081	0.502739417308622
			2019-07-13	0.451725155972995	0.190430910607828	0.855997221230094	0.455086060708955	0.451732965633552	0.462631228668968	0.500180325917077
			2019-07-14	0.448591805777228	0.184727230418694	0.853287017648314	0.449742756330819	0.448409460527342	0.462247939596771	0.49791633004062
			2019-07-15	0.443477606246277	0.181505982374519	0.850365986441624	0.444726047683599	0.446417036965317	0.461949244057704	0.495817673574253
			2019-07-16	0.440443674604126	0.17582107189236	0.84635785848563	0.439280501079217	0.445259382639291	0.461570142676769	0.493956987938605
			2019-07-17	0.435540507483077	0.168635273573285	0.849850214786162	0.433858839962894	0.444399318139093	0.461113600314061	0.49241331055854
			2019-07-18	0.433228080399886	0.167532678517922	0.853701992646579	0.429810957582509	0.444032856705318	0.460739505635627	0.49127769544741
			2019-07-19	0.421956677070933	0.156319680027689	0.845427949432135	0.429468326052603	0.444500464246457	0.460692646803173	0.490486006857945
			2019-07-20	0.41377352815873	0.148273073281118	0.839984474481496	0.431504666208913	0.445937653121305	0.46119301673806	0.490061225450587
			2019-07-21	0.420256629114534	0.150281711983186	0.854168813897339	0.434978119948662	0.448103644910974	0.462075156697437	0.490050538965742
			2019-07-22	0.441079185536935	0.162598031312883	0.885982569681825	0.439866496552022	0.450751496052018	0.463082215985872	0.490552499557813
			2019-07-23	0.454698055698295	0.170265717282213	0.907489279967505	0.447495421834389	0.453401683637753	0.46416442695119	0.491373755619757
			2019-07-24	0.459854683661319	0.170781559535111	0.921579285726942	0.457189680158047	0.455930795980674	0.46527458051772	0.492450394216745
			2019-07-25	0.467446716623407	0.172028505046882	0.939576951360168	0.46632659497283	0.458690316395385	0.466284833914841	0.493818113221348
			2019-07-26	0.475359154047506	0.176365030168475	0.95291964100873	0.473073793166538	0.461644019414083	0.467438803225475	0.495474922429078
			2019-07-27	0.481633336424331	0.178925848159109	0.965105087211788	0.477149845214255	0.465613398812083	0.469052384047058	0.497368440272702
			2019-07-28	0.484215032818018	0.176538902680891	0.977502670340268	0.479796370369487	0.470653067842568	0.471120180524083	0.499452870149762
			2019-07-29	0.48830957289289	0.17879286577444	0.984515585515207	0.48115159852382	0.475740852867531	0.47338962520174	0.50173519610101
			2019-07-30	0.483230420032315	0.174663600378966	0.977804205915185	0.481462237328512	0.479747395006428	0.475940194843399	0.504414996164075
			2019-07-31	0.478380359747941	0.16620243446761	0.979824967130021	0.481442813273741	0.48306947126309	0.478733825446588	0.507378516449394
			2019-08-01	0.476933313703738	0.160400704345041	0.989687252461881	0.482179031959168	0.486149842896347	0.481953879110401	0.510475623144427
			2019-08-02	0.477533625680348	0.157778472488077	1.00078922327393	0.483359579330039	0.488536811124363	0.485596141169241	0.513720853981226
			2019-08-03	0.481497368040936	0.156823699068448	1.01614225902672	0.485923421842619	0.490377142204493	0.490169398538056	0.517133741747281
			2019-08-04	0.48936856361601	0.159165132177722	1.03213912388099	0.489658970385518	0.492167114972811	0.495731657519441	0.520751597432197
			2019-08-05	0.496573404488983	0.160246089218402	1.04832705145257	0.493819962450723	0.494136716137192	0.501535762577037	0.524552737732091
			2019-08-06	0.501177317620377	0.159517724205591	1.06096186756337	0.497493907359765	0.496027754351463	0.506821680857392	0.528478544955167
			2019-08-07	0.504529199548231	0.156407232499834	1.07331411719578	0.500560586246697	0.498478706049045	0.511699493112698	0.53257035099357
			2019-08-08	0.506060258160179	0.155396666524412	1.07655044544445	0.503291209722853	0.501536854912501	0.516628671768514	0.536844193340882
			2019-08-09	0.503251240043642	0.149418996991814	1.09091410732058	0.505746301979245	0.505217441825416	0.52156338629619	0.541293149520366
			2019-08-10	0.502964120249458	0.139712634087264	1.11070283889599	0.507960277477327	0.509548262924399	0.526479004857199	0.54604756394193
			2019-08-11	0.508482927949101	0.135622684776768	1.13486721590559	0.510169634041301	0.514725398264028	0.531341907914594	0.551118779091678
			2019-08-12	0.513759050283726	0.135669796652322	1.150578350417	0.51276853897553	0.520810247196315	0.536274511630557	0.55658521029597
			2019-08-13	0.516675146106953	0.136344921391314	1.15789689136066	0.516895807168934	0.527330672286543	0.541222452605249	0.562300632448517
			2019-08-14	0.519994695496048	0.136100163636165	1.17042039469347	0.522543210299739	0.533895966708356	0.546880748270446	0.568295952497102
			2019-08-15	0.52425259269978	0.13505714701683	1.18376214615888	0.529781991754921	0.540329514962306	0.55318689022202	0.574507461847133
			2019-08-16	0.53214211739747	0.137519292919079	1.1991667315777	0.539336598514432	0.54710750064068	0.559837645974792	0.580927667748739
			2019-08-17	0.542495942165099	0.142293893599013	1.21786550138242	0.550437260619497	0.554589961468016	0.566702202326824	0.587495951281141
			2019-08-18	0.559154398135369	0.146888668791695	1.25331896348003	0.561817551826857	0.562580867509906	0.573574836691389	0.594387994621519
			2019-08-19	0.580641297600303	0.149706760374973	1.30402849379802	0.572786099063673	0.570516700856377	0.580310178126335	0.601487781812758
			2019-08-20	0.594379780842409	0.150790850364582	1.3508234558465	0.583584374197718	0.578412307123922	0.587030318766745	0.608547599683423
			2019-08-21	0.599656733947573	0.145270381448975	1.3847640158613	0.594011832810373	0.586417150859036	0.59387487392446	0.615437322095182
			2019-08-22	0.601032423357486	0.140611536395246	1.40568830892148	0.603108020345005	0.595282790491848	0.600976275035949	0.6223401454805
			2019-08-23	0.607730043335785	0.140865445751895	1.42564255525233	0.609805038994415	0.604836925531539	0.608413806164045	0.62935984292562
			2019-08-24	0.615488152453686	0.141536818574936	1.44661053036161	0.615206948059342	0.614457850124168	0.616301465125892	0.636438106396347
			2019-08-25	0.622827710877795	0.139171901567538	1.47412634632768	0.620505672085927	0.623856141729248	0.624656324658384	0.643603966912572
			2019-08-26	0.627520428146171	0.134933891237479	1.49727000560751	0.627926653033176	0.632424275118749	0.633185174136297	0.65091702084081
			2019-08-27	0.632193144296897	0.133250117234902	1.5140600238363	0.636474449455941	0.639810109056355	0.642050240067858	0.658413557466871
			2019-08-28	0.636747802133672	0.130215130784116	1.53847074528003	0.645184140003544	0.646729965246948	0.651211639695293	0.66604963026717
			2019-08-29	0.652979289988223	0.132898560910758	1.58093962243648	0.653847369341188	0.653853781140565	0.660651710150804	0.673930920796414
			2019-08-30	0.667564618295142	0.131663283644367	1.62283911457652	0.662441079460004	0.661623035109591	0.670281098247678	0.681960713179384
			2019-08-31	0.676455986286907	0.128151300358838	1.64868323821344	0.670903316941075	0.669720111687409	0.679901456387077	0.690171429275543
			2019-09-01	0.683470316241303	0.125298870621813	1.68083776678855	0.679679005736451	0.678012968783767	0.689395761393042	0.698563916252911
			2019-09-02	0.687676398977883	0.123829558214946	1.702048662311	0.68732681750268	0.686731781806863	0.698606590704984	0.707087301851829
			2019-09-03	0.691428806664392	0.121484744993602	1.72626315756271	0.694470619588071	0.695853647416218	0.707243906106076	0.715655893334926
			2019-09-04	0.698177623701303	0.118260451254571	1.76007825838983	0.70200350611895	0.705688173011794	0.715559436789809	0.724253454749064
			2019-09-05	0.70651397235183	0.116535505385038	1.79261539897832	0.710062176498628	0.716006128531551	0.724052963332972	0.732923175724375
			2019-09-06	0.71757123289288	0.119151028714263	1.81669761154367	0.719481248962393	0.726020629809761	0.732980797848301	0.741676072964366
			2019-09-07	0.729186192003056	0.12109025776019	1.84499204256644	0.729898335479836	0.735725270963818	0.742091014082725	0.750468734447181
			2019-09-08	0.739881008899051	0.123023096296734	1.87038696524718	0.741545964698298	0.745345062649987	0.751312826496504	0.759527103607214
			2019-09-09	0.753609906224242	0.128781319038427	1.89018641224407	0.753689273638039	0.754935381056835	0.760728928967945	0.768818448558835
			2019-09-10	0.764348412286489	0.13689591678405	1.89236042667953	0.765921498819254	0.764788906291218	0.770492133767026	0.778236054169891
			2019-09-11	0.779711028230542	0.151280549127383	1.89191799579194	0.777914076476816	0.774677703155796	0.780552603303185	0.787589814331819
			2019-09-12	0.791517134930016	0.16109052580324	1.90000012115472	0.789467198288301	0.784388908332669	0.790876807929091	0.797018740215035
			2019-09-13	0.803196809161383	0.168127492664861	1.92084588122916	0.799997939162555	0.794252145525378	0.800981093322383	0.806505971261045
			2019-09-14	0.81313423560599	0.173408477637634	1.93930736214327	0.810159491335004	0.804338560587011	0.810734536136749	0.815979159500238
			2019-09-15	0.820752861579446	0.17876098696226	1.95081997061071	0.818738024392508	0.814461916478041	0.820505212576293	0.825417151676473
			2019-09-16	0.827325092344022	0.176163601314848	1.97141319192023	0.826213533881705	0.82461268420924	0.830425630178998	0.834735677196097
			2019-09-17	0.83547927749363	0.176465671404521	1.9917561734522	0.83353720832186	0.834726076129026	0.840599767012269	0.84387541890182
			2019-09-18	0.839760759633067	0.177393419113805	2.00137577944004	0.841499097352057	0.845130620117834	0.851001608543517	0.852777557211979
			2019-09-19	0.843845701354401	0.178643860236867	2.01005438163672	0.850111050036209	0.855417033594575	0.861476590731382	0.861618284256679
			2019-09-20	0.854462530242465	0.185097325967693	2.02813571780307	0.859370683253781	0.865747487326632	0.871971477524289	0.870533306708079
			2019-09-21	0.868867458817366	0.204223242373981	2.01244156732605	0.869346612900552	0.875941556835004	0.882375870892783	0.879528802718529
			2019-09-22	0.881036530368511	0.220903251383832	1.99904521201527	0.880868871827059	0.88574380130968	0.892523662730316	0.888569887701791
			2019-09-23	0.892142524867029	0.237529176048442	1.98257593969487	0.893749090259525	0.8956653625026	0.902752742088537	0.897698265295038
			2019-09-24	0.905310785021028	0.247560048956623	1.9786687611898	0.906893577497868	0.905915879301161	0.912980572459285	0.906864924347033
			2019-09-25	0.920416572118611	0.261530473800833	1.98061610948045	0.919356490779239	0.91641062773332	0.923286934203484	0.916063120307214
			2019-09-26	0.934007230381663	0.280182065161283	1.97183391659418	0.930660972544613	0.927325513931238	0.933129388595781	0.925307729008703
			2019-09-27	0.946473940910865	0.288874867798577	1.97976088834827	0.941722937488358	0.938564273130095	0.942825840734777	0.934673228035731
			2019-09-28	0.956107851786965	0.294824275252905	1.98823048046328	0.95254751738856	0.9496908095232	0.952360232371286	0.944017291677895
			2019-09-29	0.960167902726127	0.30020448546951	1.98189533791288	0.962902364796761	0.960413181198555	0.961677220752798	0.953364785744411
			2019-09-30	0.969576279473243	0.310560439161153	1.97381152156413	0.972827625113927	0.970585408982592	0.970932846965869	0.962924195946471
			2019-10-01	0.981082844322447	0.329164490274083	1.98133765926485	0.982249503460556	0.980892799967835	0.980075592999153	0.972705392678177
			2019-10-02	0.992900503976016	0.343720913630003	2.00269066082137	0.991571321225137	0.991235068789545	0.989144247098655	0.982632741881286
			2019-10-03	1.00348405260183	0.350444090164937	2.01378107903066	1.00150491139965	1.00144324828913	0.998311208317882	0.992714675226259
			2019-10-04	1.01242708933727	0.362572950042906	2.02097004483265	1.01065400677905	1.01084174359699	1.00767713172355	1.00281810741816
			2019-10-05	1.02136057613903	0.376125341755111	2.02455417014008	1.0200355132538	1.01990419414292	1.01701365008319	1.01298865195393
			2019-10-06	1.02970303394769	0.395209911265818	2.02370357543744	1.02968470087818	1.02877890790757	1.02607680758876	1.02296622332274
			2019-10-07	1.03361994712907	0.419892978409641	1.99337684923717	1.03969258830826	1.03761064019592	1.03504876132086	1.0328292612428
			2019-10-08	1.04675338964567	0.444514441063125	1.97602086160806	1.04862938411715	1.04620033142914	1.04408370409357	1.0426524855664
			2019-10-09	1.06044481734668	0.470238465651631	1.97257794323509	1.05735083025442	1.05423530669714	1.05300091972612	1.0523981391266
			2019-10-10	1.07353926461244	0.47712766882091	1.99600021676393	1.06585447658427	1.06187786646399	1.0616341068474	1.06214817642489
			2019-10-11	1.07498465999945	0.453164957198326	2.03530436003556	1.07428646800173	1.06929690270453	1.07006285471422	1.07191401584838
			2019-10-12	1.08241069909991	0.451228057214276	2.06391498540771	1.08166764776258	1.076789990317	1.07846964814237	1.0817581470316
			2019-10-13	1.08922855825664	0.451919238640639	2.08461367435139	1.08754802719056	1.08433649064317	1.08705349003341	1.09180149995626
			2019-10-14	1.09264388705135	0.455517239339278	2.08404052004878	1.0924051180286	1.09174043397896	1.09599503535207	1.10217546674178
			2019-10-15	1.0984216479716	0.461091366362898	2.084902843834	1.09808868034437	1.09951211365912	1.10534317931665	1.11285336399892
			2019-10-16	1.10160747334253	0.46862872483089	2.08079061530375	1.1041476381193	1.10727460821931	1.11498515517736	1.12391367736055
			2019-10-17	1.1075389004787	0.478639195800444	2.0816584537528	1.11062328423001	1.1147667706627	1.1246657167503	1.13521045571618
			2019-10-18	1.11476959620985	0.490095924488864	2.08379359936896	1.11749732664902	1.12182496540567	1.134427741909	1.14683529744175
			2019-10-19	1.12482340352443	0.501812829501817	2.07646314777781	1.12489354012901	1.12928396583145	1.14415962410495	1.15890955825817
			2019-10-20	1.13455808103159	0.511216692556368	2.07787653100369	1.13369115937272	1.13703510214182	1.15400582638357	1.1711870904067
			2019-10-21	1.14076218398445	0.512368150661144	2.11337819701606	1.14301806701827	1.14532807215925	1.16355657575269	1.18363170235076
			2019-10-22	1.15019514233149	0.517286459794102	2.13297247015416	1.15225272266786	1.15437943050823	1.17313485975527	1.1960757509585
			2019-10-23	1.16319080804853	0.522465780632639	2.14286271636916	1.16111647450526	1.16448602720416	1.18255222904426	1.20828879083744
			2019-10-24	1.17282725399752	0.530837772431821	2.14376533165718	1.17027642632294	1.17573500365757	1.19181570579391	1.22009641902501
			2019-10-25	1.179412185757	0.53453549761212	2.1497131407358	1.18068512982774	1.18745356703662	1.20100941864629	1.23197163137293
			2019-10-26	1.18686966638622	0.539077850902719	2.15358283911291	1.19185928982126	1.19955858111348	1.21069864310098	1.24402386974542
			2019-10-27	1.19867774375537	0.560661638646206	2.16389107373824	1.20426354558726	1.21152925789289	1.22069045332842	1.25625262704644
			2019-10-28	1.21362310851806	0.577799115385388	2.18122190831114	1.21819424075099	1.22367516212397	1.23124276754122	1.26874760424371
			2019-10-29	1.22841426228613	0.584187882538527	2.18914785210851	1.2330378358092	1.23537271752643	1.24267371273077	1.28169507341623
			2019-10-30	1.25002059841053	0.593127146285696	2.20249082094844	1.24867714166299	1.24675760585143	1.25477388103198	1.2947067866689
			2019-10-31	1.27034212014362	0.618755791727531	2.21085715931048	1.2637779718716	1.25782984986922	1.26775176172196	1.3076007866077
			2019-11-01	1.28331735116447	0.646980069404224	2.22006990446123	1.27850990558299	1.26886464092512	1.2812766643337	1.32027041981574
			2019-11-02	1.29634480736272	0.663962971763828	2.20697214741069	1.29105437025944	1.28019387188691	1.29535938656563	1.3328525311246
			2019-11-03	1.30438355521567	0.676740555694541	2.19958385212	1.30118978008744	1.29211332037051	1.31014198479278	1.34557459003284
			2019-11-04	1.31674664449778	0.69376001557559	2.20544288855027	1.30960868696911	1.30434580451501	1.32536053073022	1.35835306156328
			2019-11-05	1.31622551502131	0.693699808975406	2.20451165393568	1.31747036820791	1.3171574629232	1.34118659711276	1.37128619841319
			2019-11-06	1.32096846720654	0.696544506293356	2.21486479881919	1.32504263146806	1.33096799495331	1.35710274059614	1.38443682480087
			2019-11-07	1.32927446831532	0.699794650308977	2.22580672234685	1.33379660838588	1.3450617348598	1.37249387758132	1.39760479144732
			2019-11-08	1.33834911983604	0.707358097458024	2.23873647385875	1.34314208858946	1.35976851978635	1.3871919183239	1.41053539900674
			2019-11-09	1.3493506501838	0.720059068358568	2.25026346311761	1.35593815567798	1.37509976163078	1.40230915589846	1.42315308281188
			2019-11-10	1.36566139364035	0.734968223087443	2.27115858493333	1.372310123611	1.39116019201778	1.41798488477662	1.43559757651583
			2019-11-11	1.38216500592288	0.751751057499245	2.29202926145311	1.39118901342422	1.40875471169268	1.43403560595052	1.44782318853235
			2019-11-12	1.40579798464091	0.759537409740961	2.30545635569535	1.4129882668822	1.42704589933647	1.45044171845401	1.45975340966482
			2019-11-13	1.43557224273769	0.783651280757366	2.35271233993756	1.43640759954607	1.44700047669909	1.46739511148038	1.47115677324578
			2019-11-14	1.46142669700783	0.787492953981047	2.41078493728718	1.46092043804998	1.46744787534086	1.48407039402115	1.48214945722777
			2019-11-15	1.49094389404191	0.790902738466478	2.48820375131312	1.48751134439516	1.48715790529342	1.50021641803804	1.49280990703008
			2019-11-16	1.5132859788309	0.792450451101628	2.53755404314146	1.51398512646856	1.50551919572267	1.51587512288119	1.50335725583816
			2019-11-17	1.53725126316774	0.79316384107708	2.61831533487131	1.53969540257183	1.52442443991001	1.5312773203402	1.51387171204219
			2019-11-18	1.56830135033914	0.796260765396893	2.73885935707776	1.563445795404	1.54385644918274	1.54698955596074	1.52420432400757
			2019-11-19	1.59111445915473	0.796379461097898	2.82481950214478	1.58258594162712	1.56372540738603	1.56270029674299	1.5342945295716
			2019-11-20	1.61554417546055	0.79567704618633	2.9365257633185	1.59694058411911	1.58372597398482	1.57901582107368	1.54427754234757
			2019-11-21	1.62767944683304	0.793762994891514	3.00197166598316	1.61060887695141	1.60382222800746	1.59573878984646	1.5542004055972
			2019-11-22	1.62492491760372	0.790459185104063	3.00346928314626	1.62330033157886	1.6230790531825	1.61265735385038	1.56397383836764
			2019-11-23	1.61376847627489	0.786005167844702	2.97796722049713	1.63602674869564	1.64066431628973	1.62925509221958	1.5740984485911
			2019-11-24	1.63292931299382	0.782172410079788	3.07754388019569	1.64892136414741	1.65665048413159	1.64529674697748	1.58420188377543
			2019-11-25	1.65714153273129	0.780498506599911	3.21931886194	1.66454087932515	1.67139444866263	1.66049650993068	1.5942767687963
			2019-11-26	1.68019937897221	0.774985549326063	3.3218391332405	1.68244861604369	1.68522440022881	1.67495592373629	1.60417269686653
			2019-11-27	1.70580648362288	0.774375282731091	3.45496009313172	1.7025849538116	1.6983546941495	1.68826405178841	1.61390384218445
			2019-11-28	1.73701605307724	0.762153163943389	3.59761793525783	1.71974912287804	1.71103116544828	1.69963983376078	1.62340869519731
			2019-11-29	1.75027907463349	0.761011929108037	3.64971345190027	1.73421615122118	1.72402970435207	1.70952503342356	1.63254825172457
			2019-11-30	1.75472284065029	0.764080989043259	3.65610433741924	1.74786632905827	1.73815680240734	1.7178680523382	1.64158307644192
			2019-12-01	1.7530784964589	0.770777712722862	3.62911622361098	1.75961809825002	1.75299098871648	1.72543784734263	1.65079700807648
			2019-12-02	1.75841073113325	0.768715764057092	3.65388186242481	1.76942883994501	1.76616905404495	1.73238403751874	1.66009829501839
			2019-12-03	1.77575062383183	0.769837345090709	3.71807875328635	1.7797686193388	1.77713657067862	1.73826666322235	1.66939832767043
			2019-12-04	1.78806886796516	0.768135085912346	3.77083071399983	1.79149841187915	1.78618644008656	1.74322852841297	1.67865941680867
			2019-12-05	1.80569124494214	0.773259065744662	3.82374875745464	1.8033845225153	1.79280212959201	1.74736848758238	1.68815818220878
			2019-12-06	1.82265753039	0.772813655382995	3.90639638927166	1.81369731705639	1.7954574395141	1.75129807059826	1.69774944466206
			2019-12-07	1.83683138843277	0.770997318289525	3.98252490142155	1.82025498254275	1.79597101366463	1.75545379915396	1.7074772436233
			2019-12-08	1.83628127091191	0.767982765365469	3.99340425926474	1.82423763284649	1.79507178838667	1.76100497885831	1.71754055457017
			2019-12-09	1.83060029292092	0.766329681763848	3.9780999395953	1.82414485874111	1.79422521055366	1.76609461165241	1.72811548367814
			2019-12-10	1.82165428223635	0.769631940847042	3.92048215431981	1.81760031181521	1.79337362637486	1.77056865281596	1.73889393223595
			2019-12-11	1.81594742009132	0.768311902276346	3.90123541505702	1.80633621159501	1.79130892621589	1.77430978778254	1.74975357139968
			2019-12-12	1.80504182620452	0.774582359622102	3.81299815215605	1.79275809596201	1.78810236267644	1.77736596591489	1.76039787176646
			2019-12-13	1.77684570190869	0.778616019719586	3.69073408832202	1.77986945825384	1.78370580971649	1.77942227891423	1.77109633577661
			2019-12-14	1.75798268689133	0.78419533109827	3.61457187671652	1.76900984199883	1.77856643684445	1.78102610942798	1.78173265197296
			2019-12-15	1.74123446148093	0.790538504260042	3.53213181569775	1.75884308504969	1.77275079590057	1.7829497348458	1.79228330759981
			2019-12-16	1.74037982896376	0.786926239077472	3.53952029391875	1.74954716914524	1.76901896900013	1.78571889327178	1.8027028055044
			2019-12-17	1.74563696845127	0.786216284494415	3.56094167607188	1.74424677609297	1.76602016925986	1.78891926969658	1.81273783319415
			2019-12-18	1.74478012144731	0.789543475904201	3.54743741975284	1.74247309758128	1.76400073495331	1.79180709938011	1.82199195221383
			2019-12-19	1.73997041487341	0.792169185033261	3.5230198097525	1.74366771369465	1.76243313547852	1.79461853687434	1.83071233445997
			2019-12-20	1.73974295054283	0.792353691259815	3.52169353043372	1.74937114775774	1.76192980223777	1.79730054334388	1.83889534596599
			2019-12-21	1.74556693730949	0.78952569074626	3.55025165997524	1.75508276609568	1.76338711831435	1.79976009947765	1.84680478976663
			2019-12-22	1.7495967742745	0.792979173808199	3.55446674249978	1.76173742983721	1.76608120519134	1.80229713339622	1.85478866350715
			2019-12-23	1.78030386740538	0.794287139141677	3.66057799452467	1.7692321459938	1.77082768130494	1.80582601692077	1.86284296999183
			2019-12-24	1.78561829681683	0.79771265013675	3.66779935338284	1.77748198557244	1.77721257598991	1.81093422037881	1.87039809170353
			2019-12-25	1.79136276763805	0.80227381099674	3.67371345678644	1.78507320067929	1.78446491301831	1.81729135454123	1.87742881764934
			2019-12-26	1.79243342796951	0.808893749616356	3.65922395728374	1.7920442315038	1.79230527254433	1.82455121906306	1.8839691333702
			2019-12-27	1.79749182759333	0.817491492469551	3.65216874430016	1.79663390804374	1.80113471107225	1.83253169174451	1.89003313912904
			2019-12-28	1.79870544305739	0.826794317633765	3.61825246109089	1.80385318696108	1.81089527697127	1.84255283779244	1.89573025335388
			2019-12-29	1.7983939900461	0.82618924345551	3.57832792501885	1.81286165213812	1.82095376211084	1.85394027052236	1.90135438063531
			2019-12-30	1.81243160318495	0.833588475197448	3.6184078646469	1.82285480733357	1.83184347089188	1.86669856286142	1.90697466474616
			2019-12-31	1.83615324923824	0.845354739481766	3.68701256947052	1.83355768807626	1.84263306484141	1.87996776366617	1.91274698839873
			2020-01-01	1.85442202387729	0.854739255637797	3.69418547655653	1.84604997321494	1.85584827149776	1.89309162886955	1.91847596222521
			2020-01-02	1.86238551433767	0.859507537969583	3.69756994974489	1.86005714812307	1.87058197412915	1.90571724120531	1.92409720453908
			2020-01-03	1.87241199279217	0.863798869711499	3.72508475642547	1.8744158342381	1.88666930264761	1.91819614050697	1.92952639006571
			2020-01-04	1.88615143902815	0.869999117585536	3.77487128602858	1.8895579095824	1.90313358125125	1.93042220434961	1.93444955694787
			2020-01-05	1.896444214403	0.87622596316972	3.78106202138822	1.9080471056945	1.92171855727053	1.942311508935	1.93904613741746
			2020-01-06	1.91294240599017	0.882801715592322	3.82398112427539	1.92947321894754	1.94179933585339	1.95412352786034	1.94350348498731
			2020-01-07	1.94214777664836	0.884263489679005	3.96680829348996	1.95252055651243	1.96256944441789	1.96468096112535	1.94787386955628
			2020-01-08	1.98384639666198	0.879884694589127	4.10596764812112	1.97513549474382	1.98272295134243	1.97470157175465	1.95170846129749
			2020-01-09	2.01236830710893	0.873903511870079	4.23670343930401	2.00099776173577	2.00171834472079	1.98428898248271	1.95512586827372
			2020-01-10	2.03374335574643	0.868139503981234	4.34068576057545	2.02766394213559	2.01912920986629	1.99362847895785	1.95871767506504
			2020-01-11	2.04445600664789	0.860911907464376	4.41342084748549	2.05364043570762	2.03525756994169	2.00270031234318	1.96263266872715
			2020-01-12	2.0774800833466	0.856540949080858	4.54832863007152	2.07572750091394	2.04994913172794	2.01203822779353	1.96708149003504
			2020-01-13	2.09960566878897	0.850193300156055	4.6484223345222	2.09386816054878	2.06366925575917	2.02168265184263	1.97169045279348
			2020-01-14	2.12398323165253	0.854218022178828	4.75618512646233	2.1066974656593	2.0764035848288	2.03099959464652	1.97636152027644
			2020-01-15	2.13845585310626	0.857088791328863	4.78819159011588	2.11668052098434	2.08672885740928	2.03977508352567	1.98063301978201
			2020-01-16	2.1393529245528	0.860431508537828	4.78694035199339	2.12082977562368	2.09355487201154	2.04803265475384	1.98445316522476
			2020-01-17	2.12354849152008	0.856317043425412	4.75457835162534	2.1212069764926	2.09799599083626	2.05638730969806	1.98825609474763
			2020-01-18	2.11433739392318	0.853531263508392	4.70756982400039	2.11834613511862	2.10058765526809	2.06443424325707	1.99193142889962
			2020-01-19	2.10652486582198	0.855984075537845	4.64811417193844	2.11242770829708	2.10226704343511	2.07159857055186	1.99530331912127
			2020-01-20	2.10224607487139	0.863299358297728	4.60567525779395	2.10483966417468	2.10235789831652	2.07833217535728	1.99816709934526
			2020-01-21	2.10395734203467	0.861518706436817	4.61468817770779	2.09847346388319	2.10156596783187	2.08470983657839	2.00067950479677
			2020-01-22	2.09702686535545	0.856663897290662	4.6053130284092	2.09251359649758	2.09942974487516	2.08992172219179	2.00210811536263
			2020-01-23	2.086236615696	0.849384162081508	4.5944120986914	2.0872453055449	2.09682721570891	2.09248270221617	2.00289347404648
			2020-01-24	2.07898508947968	0.83808969916966	4.62255108733515	2.08390199578724	2.09434696478688	2.09296038200621	2.00299810299293
			2020-01-25	2.07261832222391	0.830537027576081	4.65319468392292	2.08158333428503	2.09364540952983	2.09288413106702	2.00253813963611
			2020-01-26	2.06964682915317	0.819753945532358	4.66237004736441	2.0808566231345	2.09361091657244	2.09273364570979	2.00146448394731
			2020-01-27	2.07884290656776	0.809923002605278	4.75918273673656	2.08273966597974	2.09324800937578	2.09161014227765	2.00005516179213
			2020-01-28	2.08772671151925	0.802121100706287	4.86252691461001	2.08604881901439	2.09299509495539	2.0894406350646	1.99833057938742
			2020-01-29	2.09193988730176	0.792834185363989	4.96660848952966	2.0918212247916	2.09301608832798	2.08602447769146	1.99591903204396
			2020-01-30	2.09941791561264	0.78284294938573	5.04833873182993	2.0981316777072	2.09311458697431	2.08129827589784	1.99272682253519
			2020-01-31	2.10214916072225	0.776296065793584	5.12878399948286	2.10130858503638	2.0914105324208	2.07581470157997	1.98873107682989
			2020-02-01	2.11302516266436	0.778120887709196	5.19798619236894	2.10284082032871	2.08792477317617	2.07079494828996	1.98416457243473
			2020-02-02	2.11381999956238	0.780000806311188	5.1745942735176	2.10460258537467	2.08518060686594	2.06566671729227	1.9790569006273
			2020-02-03	2.10108125787202	0.77585547512122	5.12625300055264	2.10447207529434	2.08320024798447	2.06018443389293	1.97370457346888
			2020-02-04	2.09845235856557	0.773577027016022	5.1395335783246	2.09854730910452	2.08086238623877	2.05402268975552	1.96825746044404
			2020-02-05	2.10427224262347	0.772509438550231	5.19676967955528	2.08621495741106	2.07731530229733	2.0472354817332	1.96229536088646
			2020-02-06	2.09850434505035	0.771598346279108	5.1722166761066	2.07444864712651	2.07261921050776	2.03953526959992	1.95571083487937
			2020-02-07	2.06067579739348	0.768149346571737	4.95993986223657	2.0657143882778	2.06576933608678	2.0310853763383	1.94834592078949
			2020-02-08	2.02669870081011	0.76704206815066	4.82531894272117	2.05790333425162	2.05728243837306	2.02170722350316	1.94042006932044
			2020-02-09	2.03145582757057	0.766633644514597	4.84691927013911	2.04793879279078	2.04794448705008	2.01144780031436	1.93179319359229
			2020-02-10	2.03994144593103	0.767198191896561	4.87910261623031	2.03693795927762	2.03772251801209	2.00022865555144	1.92265204442661
			2020-02-11	2.04377498038234	0.763006300938202	4.91574056820964	2.02779424526397	2.02712085841009	1.98807209579074	1.91254234938074
			2020-02-12	2.03452045239762	0.758461726943356	4.90005342364677	2.02038667300773	2.01505028455566	1.97497850693221	1.9020420160738
			2020-02-13	2.02149851045816	0.755107511850162	4.86294379138852	2.0120295394719	2.00145487513842	1.9608384694414	1.89112428415955
			2020-02-14	1.99666979929793	0.748684212415791	4.79222195802916	2.00067939919497	1.98595595222553	1.9456785615447	1.87993318457174
			2020-02-15	1.97484569501649	0.7411895621487	4.73920279662135	1.98614816826063	1.97076022025581	1.92942949890594	1.86857270309437
			2020-02-16	1.97295589281974	0.733747884126631	4.76822155180019	1.96941578231084	1.95548967383015	1.91194183517141	1.85719146503501
			2020-02-17	1.96049046399252	0.72575010878883	4.76633651867533	1.9521075810118	1.93771499376278	1.89367955799753	1.84593251974702
			2020-02-18	1.94205636384192	0.720705840953852	4.70709664657092	1.93344339559168	1.91725706311842	1.87581057638591	1.83490638863475
			2020-02-19	1.91739375074914	0.717327613408194	4.61990899869315	1.91314255599612	1.8952818053427	1.8581827455308	1.82371885409079
			2020-02-20	1.90034110136488	0.713123570843938	4.5701566938878	1.88809750051119	1.87264171156709	1.83988088519453	1.81259461666609
			2020-02-21	1.86602050135707	0.712917877814347	4.39914035035823	1.86014680944941	1.84905772837505	1.82149994756695	1.80188458893558
			2020-02-22	1.83273981784757	0.713848482999336	4.17665331756521	1.83029196979566	1.82558778700263	1.8042091393628	1.79172444687863
			2020-02-23	1.79764050442523	0.711482660768269	4.0632279028905	1.80125659308099	1.80157655943881	1.78787975663468	1.78191704304557
			2020-02-24	1.76483562656005	0.718593688659325	3.92544268107752	1.77191058513793	1.77593918329273	1.77070225611755	1.77234931470834
			2020-02-25	1.73307248626564	0.72343158284418	3.77487009079154	1.74358462245515	1.74963659798297	1.75257044314343	1.76266633752294
			2020-02-26	1.71414611374652	0.725622423249173	3.66831920018416	1.71671045972145	1.72450029436173	1.73347455648383	1.75241779958895
			2020-02-27	1.69491904576342	0.726560224634818	3.55783849426253	1.69057285645487	1.70131520650595	1.71464339708301	1.74185256360252
			2020-02-28	1.66773876257764	0.729087040993766	3.45028348917296	1.66536708846465	1.67830689525064	1.69622409062765	1.73133452765298
			2020-02-29	1.64462067871167	0.728344263374595	3.39798141763336	1.64149268819043	1.65704394290838	1.67856809324563	1.72076712465686
			2020-03-01	1.61467728155917	0.722331284755826	3.30809002510098	1.62018778758712	1.63765805846979	1.66133070460878	1.70997660075496
			2020-03-02	1.58839525062849	0.719023227269591	3.22113855661656	1.60228755717984	1.6202698394392	1.64358798178006	1.69868461532449
			2020-03-03	1.56595168434612	0.713350648280886	3.13629730568472	1.58621293860235	1.60368951847233	1.62619832220177	1.68706042557874
			2020-03-04	1.56501180952332	0.711093927148843	3.14549772586123	1.5722780153897	1.58788382316843	1.60962834337658	1.67536948180627
			2020-03-05	1.56961743291247	0.70848529573975	3.19022786551683	1.56188862534822	1.57166730762496	1.59341501842606	1.66342563953907
			2020-03-06	1.55521643253518	0.705658633142818	3.1438264966617	1.55452033511078	1.55664508259892	1.57795375159898	1.65122493028937
			2020-03-07	1.54707621622314	0.702185330627111	3.1154048297727	1.54740306764089	1.54339045288025	1.56423390827124	1.6389243130701
			2020-03-08	1.54195155126879	0.703290134007299	3.08488085259389	1.53754238866716	1.53154839948863	1.55236351741896	1.62716156779927
			2020-03-09	1.53681721896642	0.699878866044572	3.08136082770276	1.52343966690745	1.52108484977874	1.54212686258797	1.61587172530412
			2020-03-10	1.51613081205693	0.697710587915949	3.00968644543802	1.51120670088426	1.5112367802674	1.53325082910233	1.60427969516164
			2020-03-11	1.4959870567072	0.6903075683196	2.95824886400399	1.50004142953773	1.50276004642057	1.52510401949443	1.5924265051632
			2020-03-12	1.4708983805945	0.684731618371413	2.86507146836355	1.48933261904755	1.49475639239143	1.51676350338717	1.58024394116861
			2020-03-13	1.46958567037281	0.684608772675174	2.8590817450871	1.47803359289673	1.48551483034616	1.50872662027283	1.56763712052787
			2020-03-14	1.46891931679745	0.68416582440215	2.85845979256518	1.46725407802552	1.47760060794733	1.50183058586455	1.55464526536784
			2020-03-15	1.4669898778375	0.685801087269242	2.83776416801543	1.45908459515929	1.4714238736341	1.49585568776902	1.54159944013578
			2020-03-16	1.45772403591075	0.686729982542537	2.78080429089301	1.45537868351525	1.46706897636813	1.49052370260399	1.52858051409419
			2020-03-17	1.44067420795839	0.684580535162062	2.6971115561404	1.44986558806677	1.46398388573674	1.48542739547757	1.51526923117977
			2020-03-18	1.43880067664364	0.69146491456127	2.66687829672871	1.44523469946039	1.46281213973232	1.48044129315995	1.50171823965104
			2020-03-19	1.4449569990862	0.695101058575582	2.67661958918302	1.44343974570142	1.46232421582042	1.47492838722662	1.48792139740224
			2020-03-20	1.43099400223347	0.690770405067686	2.63986272194259	1.44614032518263	1.46185969914937	1.46866853354733	1.47423356944996
			2020-03-21	1.43650309655277	0.696626995719461	2.63691220834406	1.45326413254509	1.46080815794674	1.46256897538422	1.46034422505755
			2020-03-22	1.45442520152472	0.705969614447581	2.67052298957499	1.4618004104518	1.46027071884885	1.45634867857324	1.44667892753014
			2020-03-23	1.47662809227919	0.709984112316832	2.74086711069998	1.46804486744358	1.4601629760494	1.45011399623574	1.43299026466569
			2020-03-24	1.49054085949563	0.707841388263276	2.80636034580125	1.47275010005719	1.45996255542924	1.44386369397355	1.41937957901314
			2020-03-25	1.49855462199063	0.708301513732968	2.85251848825319	1.47522287945442	1.45961801068774	1.43785713420572	1.40591262658123
			2020-03-26	1.48866819802866	0.702444025548395	2.8370021378831	1.47614181214077	1.45812253989934	1.43228256718298	1.39276818335606
			2020-03-27	1.46393063052872	0.69239295282262	2.77970300489815	1.47453404693598	1.45510038206182	1.4270133258534	1.37983873641636
			2020-03-28	1.4538125523334	0.686873869712548	2.76254408667278	1.46941645652351	1.4518222367485	1.42063084397274	1.36708392519235
			2020-03-29	1.46085773032913	0.686483651283656	2.79664942683331	1.46040951578712	1.44753734282111	1.41306644010804	1.35462504143783
			2020-03-30	1.46537373584571	0.681868403159475	2.85479654024447	1.45008100389984	1.44127348351237	1.40463078702592	1.34247015737109
			2020-03-31	1.45471772660834	0.67029934023743	2.87242542434985	1.44089443261336	1.43315901610335	1.3958303235796	1.33089853349868
			2020-04-01	1.43550603683586	0.656142181576409	2.85894146482529	1.43061004264196	1.42374350221036	1.38695048057948	1.31987465595355
			2020-04-02	1.4163686148177	0.643481925032784	2.83881459380961	1.41794889368664	1.41290212867912	1.37723815710031	1.30923046860534
			2020-04-03	1.39962463152336	0.63341012169238	2.82412756479301	1.40296226169349	1.40224091854554	1.3662144514279	1.29841255701633
			2020-04-04	1.38182182253363	0.627951453363889	2.76111260211887	1.38870416948429	1.39216695255742	1.35505212047387	1.28716862563331
			2020-04-05	1.37222968764189	0.623684791725175	2.73936715707573	1.37639018580786	1.38045352999874	1.34273469851612	1.27592743965415
			2020-04-06	1.36046731189368	0.619181056214043	2.7086046753476	1.36489952926561	1.36586216136722	1.32912394678904	1.26461922607006
			2020-04-07	1.3549110811439	0.61413768834316	2.71010520877742	1.35477458848012	1.34909859800244	1.31361701191243	1.25335528190056
			2020-04-08	1.34930815110085	0.612594190737209	2.69172575584917	1.34491734821917	1.33169809172996	1.2966322954383	1.24205569463661
			2020-04-09	1.33593401902194	0.608688305968037	2.63895153709383	1.33147185197792	1.31428295047122	1.27857442406013	1.23092226160474
			2020-04-10	1.32875004602494	0.607357160264136	2.62093996346867	1.31454612182973	1.29635377430127	1.26043234721768	1.21987610020952
			2020-04-11	1.31282114070702	0.601039760489564	2.58674677295802	1.29440457957688	1.27732852079399	1.24291396944556	1.20888917268081
			2020-04-12	1.2781112139531	0.589733399800499	2.47257816293387	1.27217629120835	1.25828200419924	1.22544123011187	1.1974397899077
			2020-04-13	1.24198720085638	0.57763610721257	2.36121499958579	1.24908270534162	1.23793205421113	1.20741949701112	1.18558647766251
			2020-04-14	1.21392028537395	0.565486785552393	2.29781682520802	1.22317998051927	1.21697441006572	1.18908462697316	1.17344409259596
			2020-04-15	1.19371013252113	0.555454391672357	2.25301383155043	1.19481207883457	1.1940750077215	1.17127336439336	1.16116047568817
			2020-04-16	1.17427891795484	0.545766605545478	2.21202475289152	1.16881391592875	1.16952108866624	1.15432191642953	1.14894527518739
			2020-04-17	1.14743097226846	0.533300596691067	2.15638530628399	1.14381294978072	1.14424671944114	1.13801964405073	1.13668089928698
			2020-04-18	1.11424582891414	0.522296557016585	2.07518404164973	1.1198390018291	1.11862377588983	1.12189672680604	1.12437375792894
			2020-04-19	1.09612407361238	0.515753395735521	2.01686503275806	1.09379756089474	1.0936609863337	1.1056687177193	1.11242920118499
			2020-04-20	1.06698043782017	0.503937438509105	1.94875168636677	1.06618619622576	1.070428930225	1.08928590392408	1.10050962748353
			2020-04-21	1.04610264971257	0.492618650338769	1.91807374298036	1.03895584027961	1.04897683265502	1.07288977356689	1.08830181349359
			2020-04-22	1.01142004598064	0.47733551899802	1.83195463580575	1.01469299225692	1.02907065594389	1.05659656756538	1.07585350135428
			2020-04-23	0.98099936527196	0.465970792706912	1.7617691237799	0.992158024221588	1.01084863705677	1.04024769529967	1.06337773855274
			2020-04-24	0.956818480645384	0.456871605878081	1.70899312144543	0.972536586293357	0.994360882387839	1.02398738900377	1.05099050906308
			2020-04-25	0.944405892755367	0.450092890855576	1.68890391064421	0.954551313092516	0.979685513800197	1.00746963323607	1.03897175700672
			2020-04-26	0.938379297365018	0.445896397443351	1.68341785326324	0.940823825767713	0.966464932818092	0.990765019508233	1.02743795385301
			2020-04-27	0.929630372322555	0.438545764266616	1.67739999097246	0.932163894902348	0.953055431239355	0.974248735842651	1.01600226093942
			2020-04-28	0.920205737306686	0.430172661668371	1.6757175023262	0.927898768798839	0.940639753637034	0.958106515216979	1.00428995494833
			2020-04-29	0.915327634707017	0.42686392485194	1.67254054009738	0.925455133184333	0.92880513706806	0.942257398165993	0.992290065299321
			2020-04-30	0.920379849214406	0.429048089068639	1.68619787650378	0.922249107015412	0.919118127409255	0.926490627796741	0.980297063907058
			2020-05-01	0.926962597920822	0.431572565503762	1.70805307964213	0.917299275245237	0.91097430193309	0.910940069795299	0.968379041722842
			2020-05-02	0.927300443453828	0.430125920483914	1.72296802872424	0.91166206617076	0.903728058566395	0.896123641473656	0.956629486381476
			2020-05-03	0.915937114182574	0.426318445190101	1.68432401289372	0.904984318523753	0.896315490582304	0.882533064429972	0.945050017847005
			2020-05-04	0.894981549931326	0.42078651118737	1.61804518500612	0.897232183078634	0.887869052682767	0.869806281896111	0.93375555670316
			2020-05-05	0.88074527378535	0.416980519944332	1.57852975821642	0.88750066667987	0.878068541460305	0.858284556450954	0.922500903436568
			2020-05-06	0.86858340117797	0.414024497298929	1.54679809655918	0.876189864778604	0.867236197778942	0.847479680198144	0.911306340748633
			2020-05-07	0.866114901098568	0.413391570415028	1.53721959221486	0.864372758894522	0.855444140388098	0.838089990796135	0.899870387127508
			2020-05-08	0.858841983129472	0.407515621395219	1.54148787697891	0.852472927314613	0.842132618536709	0.830123181667173	0.888236764615257
			2020-05-09	0.848124830144972	0.397598931590458	1.53307400614394	0.838455417343224	0.827519257202759	0.823406594066026	0.876603348387287
			2020-05-10	0.833217372993996	0.386856984546832	1.52412454474415	0.822617871758691	0.812561769147114	0.817511166795753	0.86504325909865
			2020-05-11	0.811682728871963	0.376203862267226	1.48333836568519	0.804379567865233	0.798601196041852	0.81196193826045	0.853998766853212
			2020-05-12	0.782622703985629	0.363868304308495	1.42033890289845	0.784646001910103	0.786557132552866	0.806563291766964	0.84397366194867
			2020-05-13	0.757720582086235	0.35435308839834	1.36814746153212	0.764594194448188	0.775929359264875	0.80116041288555	0.834903359687217
			2020-05-14	0.73844677384436	0.346615696339034	1.32336398013091	0.745982872966069	0.766154223328227	0.79549550362548	0.82658289058847
			2020-05-15	0.720707021443567	0.339000430715662	1.28536155265315	0.730960842784881	0.757061854183015	0.789320763420752	0.818819222290746
			2020-05-16	0.707762177911567	0.333308237993248	1.25954931279383	0.721203399015009	0.749272061401257	0.782436167016155	0.81147023008842
			2020-05-17	0.702938122619164	0.329603939756625	1.25461513327694	0.716004555069188	0.743085129565657	0.775239328712218	0.804495221167374
			2020-05-18	0.706528517603644	0.326104717074897	1.2860361853242	0.713648781966888	0.738706843009203	0.76820330888797	0.797846732416644
			2020-05-19	0.714320597596527	0.324635813962975	1.33396762545918	0.714937688035003	0.736054823838133	0.761842395687022	0.791217150477775
			2020-05-20	0.72132867446549	0.323845466258561	1.36261239458832	0.719828104248081	0.735058042073624	0.755715902949057	0.784750558923678
			2020-05-21	0.721956362128257	0.324574746132625	1.36148053180506	0.727311351389768	0.735084627992159	0.749722907930376	0.778417606831056
			2020-05-22	0.729729363920374	0.32859981754656	1.37487758247752	0.736027716681702	0.735546866862863	0.743144206689639	0.772485410593205
			2020-05-23	0.741995091403113	0.334432677341413	1.39736395017299	0.744253694354471	0.736508908304796	0.736225833930849	0.766859047658248
			2020-05-24	0.755320852610968	0.340706936906739	1.42280602415305	0.750874023361971	0.737353076829551	0.729219307770808	0.761466159104727
			2020-05-25	0.767543074647182	0.34564410506341	1.45262866897663	0.756040167467115	0.737916888277323	0.722616884961231	0.756038365920957
			2020-05-26	0.771902441305915	0.34785260926419	1.46019913388997	0.758276023607765	0.737805421734087	0.717232514198192	0.750497855558459
			2020-05-27	0.767670977517989	0.349602667587599	1.43849139730616	0.757296388131971	0.737127658821179	0.713698588054689	0.744996233489536
			2020-05-28	0.758119370864265	0.350050490685613	1.38527019751007	0.75231122429939	0.735502446633238	0.711700204157453	0.739560526129111
			2020-05-29	0.74538035690492	0.350311129810681	1.33405857099595	0.744290112826327	0.733291592532525	0.710908383010947	0.73417685047968
			2020-05-30	0.735137643072557	0.349851736327963	1.29352024285608	0.734712123990498	0.729226559196263	0.711147816784752	0.728668163504423
			2020-05-31	0.7204247057829	0.343902223618625	1.24719506907149	0.725638292045484	0.723179606460442	0.712000390381542	0.723038370478488
			2020-06-01	0.711395294335743	0.344358823380745	1.23555880099553	0.716899880728644	0.715353485975958	0.712866800861093	0.717299180197626
			2020-06-02	0.704856519455113	0.342944035198807	1.22131685125742	0.708816051259021	0.70652692691326	0.713160400403315	0.711627713958467
			2020-06-03	0.704154153902894	0.342283394991933	1.22096358339501	0.699332654231004	0.698410204558251	0.712628019059439	0.706159116296167
			2020-06-04	0.696950491646384	0.339639705065259	1.20614385359496	0.689456382028561	0.692339134035753	0.711216561396401	0.700726942771877
			2020-06-05	0.688793550617559	0.336624746784066	1.1940015449101	0.678961203601129	0.688315780322748	0.709355533463967	0.695336020304189
			2020-06-06	0.668753863876437	0.329400195414765	1.15750373139715	0.669002370637071	0.686269899159031	0.706880830390274	0.689950493787117
			2020-06-07	0.651290800365795	0.322442568649774	1.12690096602871	0.661287720933911	0.685786725264708	0.703594913649322	0.684736181721824
			2020-06-08	0.637929045343721	0.320407825791232	1.09874978008556	0.658381210653075	0.686647703933533	0.699525724143428	0.679696722285629
			2020-06-09	0.635144688706706	0.321109955028528	1.09606518393081	0.659663427017593	0.687816713444863	0.69456556504616	0.67475774922393
			2020-06-10	0.650151605980774	0.329553588023975	1.12273082463144	0.666226037813696	0.688515379072542	0.689033772856469	0.670013637935552
			2020-06-11	0.67660491968053	0.341354338071588	1.16298924283179	0.677168785569685	0.6881283792977	0.683429175212109	0.665545372373821
			2020-06-12	0.697769065169188	0.348731534101162	1.20011190786516	0.69079883420848	0.686930676159564	0.677960639372672	0.661399082660199
			2020-06-13	0.714692139449158	0.356738754706476	1.23192504392583	0.704196798251192	0.685419474395409	0.67285819733388	0.65753506042093
			2020-06-14	0.727890034657717	0.36052995140553	1.24954462760693	0.713508926521123	0.684535101584285	0.668015563588095	0.653925136388724
			2020-06-15	0.733339385815282	0.363628101325621	1.25816848464494	0.716615246178227	0.684010220838203	0.663640573940822	0.650477431948871
			2020-06-16	0.728930437005692	0.361527947624299	1.24968888742528	0.713931800378964	0.683697962310898	0.659359031683034	0.647069850708202
			2020-06-17	0.715336503870294	0.356497541161409	1.23339969963775	0.706993712479831	0.68260420317906	0.655052119028964	0.643630969610454
			2020-06-18	0.69834915728026	0.351198931900518	1.19978104701038	0.69665060348724	0.679657341154687	0.650475836905312	0.640060298342227
			2020-06-19	0.678984944574344	0.344985303237883	1.17007337895524	0.683804632538568	0.674519216388464	0.645737982594697	0.636312225786645
			2020-06-20	0.666125524155228	0.341211845370029	1.14164865461828	0.670135308314061	0.667605498422596	0.640949132678001	0.632382968585588
			2020-06-21	0.65548827170958	0.33328798351084	1.11807696592946	0.656335565151039	0.65944649550873	0.636756780884596	0.628146162337869
[truncated: 55 more rows]

## Sheet: Source Data Fig. 1d and Fig S3a
Source Data Fig. 1d and Fig. S3a			date	indexP	indexPlower	indexPupper	indexPsmooth7	indexPsmooth15	indexPsmooth30	indexPsmooth60
			2015-01-01	1.00913613389548	0.474191846430077	1.79429425154506	1.009789799614	1.01220706754095	1.01345315427691	1.02613236087725
			2015-01-02	1.01115359764996	0.474218526533177	1.80135758596372	1.01513842233069	1.0182443301449	1.01777492175308	1.0271427822729
			2015-01-03	1.0159321509013	0.474461497501742	1.81432302743822	1.02064766516548	1.0246345287233	1.02206024284307	1.02840255849259
			2015-01-04	1.02068473927507	0.472441895714393	1.83081206774809	1.02754625724133	1.03058517928933	1.02664923157004	1.02995813271888
			2015-01-05	1.03365665187837	0.482005036330129	1.84839375278454	1.03482281607535	1.03598852905565	1.03128771442873	1.03187477234165
			2015-01-06	1.04584521640374	0.490229843326384	1.86619205651787	1.04210702479294	1.04067218082159	1.03555955512757	1.0339613814706
			2015-01-07	1.05641531068536	0.497125134597911	1.88213382888376	1.04972080835402	1.04505193351625	1.03977165342786	1.03648523294702
			2015-01-08	1.06007204573366	0.495118475914888	1.89572673293417	1.05695880212117	1.04943348149228	1.04390906504776	1.03950608265401
			2015-01-09	1.0621430586731	0.492857538830193	1.90293768095943	1.06252038380834	1.05382737181589	1.04798444287426	1.04274366778017
			2015-01-10	1.06922863582886	0.496303839427426	1.91315541226479	1.06546693422932	1.05803399323601	1.05209567833272	1.04628803520492
			2015-01-11	1.07135069564513	0.498551494505903	1.91620583901119	1.06783286227144	1.06190668682922	1.05580524626464	1.05016826357352
			2015-01-12	1.07258772368852	0.499924913277119	1.92783835524733	1.06980091085161	1.06584591383325	1.05920122165447	1.05428738595031
			2015-01-13	1.0664710693506	0.491134354213984	1.93474127040011	1.07164397229111	1.06913253438833	1.06252304109313	1.05864659052275
			2015-01-14	1.07297680698023	0.493917713261962	1.94711542879871	1.07236172702295	1.07170211742977	1.06563332622056	1.06333196292768
			2015-01-15	1.07384838579486	0.490294656997283	1.9574846471081	1.07274342118786	1.07367528870434	1.06885046003084	1.06816012681833
			2015-01-16	1.07504448874958	0.489594618960563	1.96240426963782	1.07376990985172	1.07561106255458	1.07228824222138	1.07304743791097
			2015-01-17	1.07425291895173	0.485880512516839	1.96828266495951	1.07612489425944	1.07772455560361	1.07587151424168	1.07797297589359
			2015-01-18	1.07402255479947	0.482902456372391	1.97415683985359	1.07775520212302	1.07955682794214	1.07951300442497	1.08294487033186
			2015-01-19	1.07977314433558	0.486178615784926	1.98328678432799	1.07949298698145	1.08102531323996	1.08327866080765	1.08809644926943
			2015-01-20	1.0829559602046	0.487813923681411	1.9887314470724	1.08150215337254	1.08241391425329	1.08676093403519	1.09332556305705
			2015-01-21	1.08438896202532	0.488498783278498	1.99129557208055	1.08430108700924	1.08437390136467	1.08988083437361	1.09836387081496
			2015-01-22	1.08601287980387	0.48732013590255	1.9984821568808	1.08754253931027	1.08621471892487	1.09292695074728	1.1035378116141
			2015-01-23	1.08910865348719	0.487605077246981	2.00663704768408	1.08948608656412	1.08826743856941	1.09625301232611	1.10885458050669
			2015-01-24	1.09384545440869	0.490183652438711	2.01441928003326	1.09098048351896	1.09074911262686	1.09978370330824	1.11421001206368
			2015-01-25	1.09671272090667	0.491555643681436	2.01954443555617	1.09262075694696	1.09370903524736	1.1034070391205	1.11957672501229
			2015-01-26	1.0933779751125	0.4867229043011	2.02067960606334	1.09470306988685	1.09711932202072	1.1074804119232	1.12488132914218
			2015-01-27	1.09341673888848	0.485215039659091	2.02410012983879	1.09692171659768	1.10071140778205	1.11187954006573	1.13004592196715
			2015-01-28	1.09587087602136	0.486187039736137	2.0289262355585	1.09955373734093	1.10438933368204	1.11685783252669	1.13508148204641
			2015-01-29	1.10058907038309	0.489554325938215	2.03491746469143	1.10268788553415	1.10805955131744	1.12192828072272	1.13995470091559
			2015-01-30	1.10463918046297	0.492671448030915	2.03956993627715	1.10723058286091	1.11217861279023	1.1272712571187	1.14491806958284
			2015-01-31	1.11226959961141	0.500425372317993	2.04424917857228	1.1129788245562	1.11689496209764	1.13264172154503	1.14986349745046
			2015-02-01	1.11865175825922	0.507459488288707	2.04700979346024	1.11901510636809	1.12184285101287	1.13817103003409	1.15465473037995
			2015-02-02	1.12517685639986	0.51444404496826	2.05039322103036	1.12456555724997	1.12725725029886	1.14382949782065	1.15928381639307
			2015-02-03	1.13365443075551	0.523869186763924	2.05397910726132	1.13073121745464	1.13393551060644	1.14954366696881	1.16378254000342
			2015-02-04	1.13812484870454	0.528294778862185	2.0570006296318	1.13752897366706	1.14134516587817	1.15536341168538	1.1681576859724
			2015-02-05	1.13944222655629	0.531235487696751	2.05411150091265	1.14458783507819	1.1493417636887	1.16116818650236	1.17251039445834
			2015-02-06	1.14779880189563	0.539502500705306	2.05202086471554	1.15212381419201	1.15764184252057	1.16730396980034	1.1767700853962
			2015-02-07	1.15985389309835	0.547130984046921	2.05002950909652	1.16068059261639	1.16627507566799	1.17380009596561	1.18105576258412
			2015-02-08	1.16806378813711	0.557065146265221	2.070737904611	1.17017155251065	1.17453433046319	1.1804355812531	1.18523847033637
			2015-02-09	1.17792871019664	0.564755777611771	2.07570344642794	1.18108264059965	1.18263302482083	1.18705777169186	1.18920397444665
			2015-02-10	1.19355187972618	0.587342938603082	2.08918668004149	1.19212427645187	1.19053967362058	1.19395741201971	1.19293458578781
			2015-02-11	1.20456156796436	0.59542506093639	2.10434021475673	1.20273624567701	1.19837592615558	1.20089062227983	1.19659005456846
			2015-02-12	1.2158198431793	0.597698860671508	2.11969043255902	1.21246405044877	1.20633748968871	1.20763992299969	1.20034099480523
			2015-02-13	1.22509025286117	0.599433824809345	2.12650537338498	1.22135025950978	1.21427682168727	1.21427607561063	1.20398942500045
			2015-02-14	1.23413767767432	0.607935831563118	2.12937817617859	1.2285252178912	1.22242932681045	1.22098567913484	1.20748238368104
			2015-02-15	1.23615842153939	0.608630376798595	2.12808223394942	1.23518759657922	1.23070522983358	1.22743875267955	1.21084730741038
			2015-02-16	1.24013217362377	0.611529645446623	2.12717035107112	1.24114880493953	1.23902831149334	1.23343794651821	1.21420393954607
			2015-02-17	1.24377658839611	0.615525582262033	2.12695795203525	1.2459262268929	1.24685829308485	1.23905462836117	1.21757268894332
			2015-02-18	1.25119821878046	0.620833528908478	2.12905659975062	1.25106175561705	1.25397931343298	1.24428641919919	1.22076843513751
			2015-02-19	1.2575483017015	0.630573072310781	2.12472682737353	1.2578951866036	1.26043607868149	1.24955443790962	1.22383510899298
			2015-02-20	1.25853220653475	0.630065704895464	2.12227355845717	1.26543487794785	1.26593808231069	1.25513995454308	1.22694587326626
			2015-02-21	1.27008637874335	0.630022639820994	2.12493157743035	1.27280657018688	1.27091030870069	1.26061322004511	1.22996542788319
			2015-02-22	1.28399243844527	0.645146164312361	2.14207790362716	1.27983070821084	1.27569628260168	1.26585851284214	1.23298195111577
			2015-02-23	1.29291001303348	0.652801525001739	2.1629333634333	1.28609710035234	1.28034317489591	1.2706932373645	1.23606671370945
			2015-02-24	1.29537843406938	0.655241954226795	2.16662764693897	1.29178534193555	1.28424286821559	1.2750009097728	1.239396293589
			2015-02-25	1.30036718494811	0.660771548378219	2.17781754666419	1.29601209478809	1.28756958310176	1.27838875965241	1.2430476933799
			2015-02-26	1.30141304669202	0.661146787148994	2.18431412006071	1.2991456444658	1.2901969122428	1.2813005690712	1.24698693117878
			2015-02-27	1.29834989761726	0.659705212611713	2.17849878249082	1.30099590059713	1.29277138613053	1.28382415708377	1.25123907457561
			2015-02-28	1.29967364871113	0.65936015295076	2.18864961705667	1.30146006336136	1.29600308739888	1.28605056927818	1.25577936839288
			2015-03-01	1.30592728618918	0.661239331177561	2.22104551889351	1.30050436718143	1.29879711327977	1.28769351024338	1.26047955053808
			2015-03-02	1.30586180595281	0.66210710499706	2.20795821131584	1.29896081135345	1.3010117958507	1.28905289327574	1.26532830936336
			2015-03-03	1.29862757341903	0.658567827668484	2.17129930255361	1.29864874169633	1.30235816323567	1.29023684905804	1.2704126087049
			2015-03-04	1.29367731168859	0.653719952931952	2.16403486317763	1.29969646696046	1.30314352646076	1.291315880066	1.27570230406323
			2015-03-05	1.29060815589612	0.650880376226336	2.15910756891796	1.30056353564154	1.30279820587184	1.29199320330621	1.28109766996684
			2015-03-06	1.29616541001743	0.656940177209781	2.16744801410139	1.3021850886496	1.3021650594609	1.29230680630058	1.28657357944747
			2015-03-07	1.30700772556009	0.662797221609575	2.20896945598619	1.30425336727659	1.30171023185685	1.29272356003017	1.29210339652267
			2015-03-08	1.3119967669567	0.665336674249343	2.2199671222813	1.30617930595617	1.30119082985566	1.29262688596604	1.29762096098562
			2015-03-09	1.31721267700921	0.668199662480049	2.22861243504877	1.30683348027306	1.29969073788508	1.29216380626593	1.30314828429193
			2015-03-10	1.31310552380802	0.666761410362907	2.19472218359815	1.306226400346	1.29776261165557	1.2916978461658	1.30887941657103
			2015-03-11	1.30715888244564	0.66100753940782	2.18600419927669	1.30401493720262	1.29623082990049	1.29173481548613	1.31478808732851
			2015-03-12	1.29518737611432	0.65130678890802	2.15299315583004	1.30114148745072	1.29506217703024	1.29213797474009	1.32087287866728
			2015-03-13	1.29191585052804	0.649155965546866	2.14625864193597	1.29631480596802	1.29378949436962	1.29308324007773	1.3270743383156
			2015-03-14	1.29152748355638	0.647875690250839	2.1481828656362	1.29114829006834	1.29184222647063	1.29483822615153	1.33333750816608
			2015-03-15	1.2918826186934	0.648344808820761	2.14806424255159	1.2866471421608	1.28944403266145	1.29728266117513	1.33939645885848
			2015-03-16	1.28342590663036	0.639264436543631	2.14314953038171	1.28392716252086	1.28645665865231	1.29997342194132	1.34536471413725
			2015-03-17	1.27693991251023	0.633836713526709	2.13635276061214	1.28101317187212	1.28331581668115	1.30321786604717	1.35153394992128
			2015-03-18	1.27565084709285	0.633345845336205	2.13465924727079	1.27750301586872	1.28103752909593	1.3073872708916	1.35789854743427
			2015-03-19	1.27614751863475	0.633094710787421	2.1344289957507	1.27452475868716	1.28032610451151	1.31234997976529	1.36428688219999
			2015-03-20	1.27151791598686	0.631524805194954	2.12873264161207	1.27220479442847	1.28147774360834	1.31790892073448	1.37068359893029
			2015-03-21	1.26695639153255	0.631922539360374	2.12784486467097	1.27122767084727	1.28400142069456	1.32359272098533	1.3770827903292
			2015-03-22	1.2710348184225	0.634046452718608	2.13450348739288	1.27169629412397	1.28796622044621	1.32906683850227	1.38342309013482
			2015-03-23	1.26718615681958	0.636259268425027	2.14340040287383	1.27460200770175	1.29337449249459	1.33462870192612	1.38948928715357
			2015-03-24	1.27010004744178	0.637217675253441	2.1504232217914	1.28045115721317	1.30025610599757	1.34043805574171	1.3950206860502
			2015-03-25	1.27893121002975	0.639966750902816	2.15324305916798	1.289424673683	1.30867312043877	1.34706559577756	1.40016216685625
			2015-03-26	1.29648751367924	0.646184565562375	2.16376327248252	1.30084819674138	1.3185437118827	1.35457526488422	1.4048722759234
			2015-03-27	1.31246196256678	0.660251386036575	2.18486847865786	1.31596541711274	1.32963778250035	1.36335699768216	1.40919287773736
			2015-03-28	1.32977100682139	0.675327725431842	2.22215872363808	1.33261542593177	1.34202834709935	1.37284810756001	1.41323210244227
			2015-03-29	1.3509994798311	0.684908557295152	2.28018639273189	1.35036741437441	1.35534321550003	1.38285085924839	1.41705074828131
			2015-03-30	1.37300669941913	0.699479360063481	2.28747303772864	1.36854201509907	1.36868964434309	1.39274234843878	1.42050227308409
			2015-03-31	1.38665010917502	0.703068353911809	2.32551379041197	1.38712724586088	1.38280074519992	1.40303591803113	1.42361630318272
			2015-04-01	1.40319512912823	0.713100793632556	2.35751414560538	1.40535658559667	1.39756029480227	1.41401500656682	1.42645584835757
			2015-04-02	1.42370971875186	0.716326971901801	2.38516317190144	1.42188229098404	1.41309366245918	1.4255602458105	1.42915198979061
			2015-04-03	1.4425585778994	0.719115492520513	2.41693111165199	1.43591436979108	1.42882442525693	1.43725788433398	1.43165837826866
			2015-04-04	1.45737638497193	0.720947252252549	2.43416067757788	1.44908616414781	1.44523625175598	1.44937399455436	1.43397981774309
			2015-04-05	1.46667941754271	0.723448347095685	2.45307310013167	1.46170018734049	1.46169479442546	1.46185877435781	1.4360680758118
			2015-04-06	1.47123125106838	0.725870893362845	2.46153790410066	1.47430333107356	1.47773549805056	1.47412262023948	1.43770819248192
			2015-04-07	1.47885266967213	0.729867429537435	2.47647283186674	1.48714481360872	1.49211020438298	1.48635168834109	1.43894176494913
			2015-04-08	1.49149329147703	0.739605407612536	2.50517820822304	1.50161095290595	1.50581573006469	1.49787756583448	1.43971209948246
			2015-04-09	1.51193172488337	0.744286489739941	2.58283043812656	1.51732091423749	1.51935689269487	1.50862648754671	1.44024378627986
			2015-04-10	1.53244895564546	0.750547855994225	2.6549235452165	1.5345178832574	1.53257677973829	1.51800973636067	1.4405972558469
			2015-04-11	1.55863936005256	0.75227834843198	2.70790851635589	1.550199972505	1.54487798616762	1.52624778073463	1.44098071716826
			2015-04-12	1.57664914686353	0.761362425696093	2.75921292421247	1.56459135863696	1.55671964200937	1.53338096480681	1.44114425223896
			2015-04-13	1.5916100342077	0.765189817765992	2.81413638455573	1.57807433630804	1.5683743332156	1.53926327041109	1.44115700726247
			2015-04-14	1.58862729440535	0.766017757196925	2.7971287229974	1.5908684889877	1.57955559613586	1.54372188499305	1.44112710774029
			2015-04-15	1.59223299440077	0.766087024123258	2.81155765791339	1.60064524817154	1.58990263148227	1.54725918442412	1.44135444157605
			2015-04-16	1.60631256858088	0.768480780728793	2.86870487923278	1.60898125899077	1.59819483686668	1.54969383066797	1.44157504698144
			2015-04-17	1.62200802440312	0.767828888506601	2.93185760633295	1.61610836633768	1.60415931263423	1.55091670868963	1.44165509444943
			2015-04-18	1.6270766743394	0.769123474821719	2.94651820848157	1.62329735211869	1.60719504746441	1.55096677677202	1.44170951855272
			2015-04-19	1.63500122259818	0.768495859735366	2.97878309693785	1.62927238147118	1.60725930971329	1.5500507147517	1.44176493560065
			2015-04-20	1.64149978563606	0.767605541469811	3.00687733445703	1.63063863913722	1.60506713518817	1.54854343063828	1.44191131489237
			2015-04-21	1.63895019487242	0.76567681714209	3.00374518404404	1.62769447299344	1.60079104277162	1.54634954646157	1.4419104771722
			2015-04-22	1.63405819986817	0.762136848170762	2.99762327363705	1.6206813735304	1.59533356560313	1.54325482797215	1.44195641568076
			2015-04-23	1.61587637224322	0.761220894622541	2.93059047057592	1.60991024084291	1.58870263878354	1.53898614322321	1.44186974282866
			2015-04-24	1.60139886139666	0.759668031808723	2.88149422708892	1.59594834703587	1.58003076864107	1.53342197678217	1.44151291143528
			2015-04-25	1.5779849780981	0.758031415475355	2.79084746471474	1.58002241176258	1.56925663764097	1.52661924680959	1.44086877482835
			2015-04-26	1.55960329378574	0.751541446997563	2.72565622875391	1.56183768847827	1.55705556737642	1.51860443665435	1.43992053344725
			2015-04-27	1.54376652898679	0.744370598839356	2.68768274775536	1.54425093417309	1.54338178749402	1.50944039691791	1.43856087607886
			2015-04-28	1.52746864795941	0.744080876675485	2.66174148875181	1.52637031346554	1.52871252806096	1.49946315527656	1.43680521788071
			2015-04-29	1.50676513687796	0.738347907477741	2.58860594734423	1.50957189650891	1.51314349678728	1.4895118670418	1.43460355849872
			2015-04-30	1.49276909210696	0.734131199709137	2.54880464769069	1.49306580030681	1.49660702446204	1.47967296512096	1.43223797000218
			2015-05-01	1.47623451644381	0.730316195375703	2.50284277290456	1.47679837107475	1.47977744957974	1.46913508739607	1.42965920243668
			2015-05-02	1.46039605940169	0.721743336983996	2.45533618485211	1.46165440624341	1.46268464093011	1.45774994308837	1.42669326089345
			2015-05-03	1.44406062037106	0.7101477371062	2.42100047433253	1.44717577608474	1.44604344615477	1.44616115277146	1.42312924905388
			2015-05-04	1.42989452436232	0.706611939855649	2.39197926193128	1.43192463649653	1.42994956359542	1.43415587664694	1.41909479093142
			2015-05-05	1.42146089414008	0.70309011814403	2.37719279185271	1.41581009829152	1.41381365864765	1.42196385542693	1.41469982969782
			2015-05-06	1.40541472576725	0.699363151935682	2.36156101727427	1.39932590861302	1.3981352677815	1.40969833410492	1.41013388111191
			2015-05-07	1.38601111498949	0.695297870352679	2.33441440791609	1.38279825662688	1.38369016848047	1.39756114302042	1.40531329389211
			2015-05-08	1.36343274900874	0.6893922964203	2.29466749508278	1.36684118963161	1.37064329145838	1.38586191982285	1.40017699791336
			2015-05-09	1.34500673165222	0.678448325344626	2.25819744212537	1.34973648400734	1.35823940615107	1.37439933532385	1.39465506273088
			2015-05-10	1.32836705646808	0.673267478186024	2.21724999674688	1.3335762067502	1.34624324853577	1.36372781329602	1.38877343957265
			2015-05-11	1.31819505539543	0.669116997253385	2.2058568710829	1.3198729970892	1.3352667381665	1.35359328615986	1.38231876220794
			2015-05-12	1.3017279547702	0.657289193040122	2.20727684237433	1.31039202391303	1.32492996579986	1.3437407873509	1.37539917476504
			2015-05-13	1.29229278496725	0.654134960515687	2.19329072019304	1.30255909608188	1.31521518279289	1.33434716535033	1.36809239969951
			2015-05-14	1.29008864736251	0.652276366403792	2.19778163761646	1.29571433018248	1.30625317142256	1.32548523200439	1.36075177124745
			2015-05-15	1.29706593677555	0.653151112264575	2.19081419879118	1.29017403153055	1.29851526157881	1.31721675558025	1.35321584705991
			2015-05-16	1.29017623683412	0.650873072937614	2.18936820409986	1.28633331497234	1.29194639006596	1.3096245742054	1.34544006673471
			2015-05-17	1.28045369517227	0.64752597247162	2.1757297959972	1.28396850983924	1.28611402971759	1.30246981309728	1.33728632480901
			2015-05-18	1.27941296483194	0.645848723814581	2.17829454180415	1.28123935381779	1.28141218043727	1.29529172133575	1.32893913615001
			2015-05-19	1.27484293886272	0.643945152798657	2.17378978940963	1.27736457246887	1.2772370087243	1.28813886711115	1.32045860787032
			2015-05-20	1.27573914903559	0.642677528150889	2.16577425447573	1.273753635252	1.27366791605416	1.28085622875736	1.31189370210822
			2015-05-21	1.27098455521232	0.639312492850811	2.15394954579678	1.27047758257405	1.27055906291917	1.27391821576226	1.30350291441445
			2015-05-22	1.26994246733315	0.637586597227459	2.14504591010909	1.2673956329214	1.26728029552831	1.26737175981207	1.29503455980331
			2015-05-23	1.26489967631602	0.63552215943971	2.13356025639609	1.26464199589827	1.26379021970212	1.26136785260352	1.2868264677069
			2015-05-24	1.25752132642664	0.630895412475992	2.12704032714948	1.26070662671006	1.26100974225973	1.25588814867959	1.27886685957115
			2015-05-25	1.25783931726339	0.633293831254855	2.11509690360337	1.25708883138578	1.25869637765879	1.25092763233571	1.27126888722305
			2015-05-26	1.25556747970078	0.632200632551164	2.11015207010413	1.252940926981	1.25531670450499	1.24603308776152	1.26395013158169
			2015-05-27	1.24819156471812	0.626038976391876	2.105216432305	1.25005737313339	1.25134776842245	1.24135795261217	1.25684285093809
			2015-05-28	1.24565998794237	0.625576858614727	2.09047871676828	1.24876419438647	1.24649727472183	1.23672164412246	1.24995369678402
			2015-05-29	1.24090713649967	0.622719661641006	2.08405793811631	1.24703760994286	1.24158326010195	1.23199167545309	1.24338731776463
			2015-05-30	1.24471479938272	0.622322303551234	2.09038607373073	1.24320195106061	1.23622825804534	1.22675872899885	1.23682201465501
			2015-05-31	1.24846907519821	0.6228806455281	2.10389466326475	1.2385044271901	1.23078931514108	1.22174504607336	1.2302935984239
			2015-06-01	1.24575322615815	0.621341078688416	2.0994242368492	1.23240753513066	1.2256622676416	1.21682270652965	1.22389059761147
			2015-06-02	1.22871786752505	0.615398319040337	2.06812313003611	1.22617427790416	1.22044308423414	1.21171711952855	1.21782980996288
			2015-06-03	1.2153088976245	0.607115601472707	2.0575314672177	1.21830322606149	1.21482916679875	1.2067613390937	1.2119314566685
			2015-06-04	1.20298174352634	0.603208689266395	2.0549700570137	1.20899557714061	1.20904798917018	1.20182354878952	1.20598595941909
			2015-06-05	1.19727433591411	0.600655449736721	2.04931106394666	1.19969020396579	1.20288422532575	1.19730749472399	1.20025636770521
			2015-06-06	1.18961743648407	0.597095776532884	2.04080040470105	1.19266644662672	1.19670305537787	1.19250797658619	1.19497940320795
			2015-06-07	1.18331553275204	0.593841264382099	2.02854966662854	1.18638784956177	1.18972723829558	1.18779101559096	1.19007825973937
			2015-06-08	1.18061561393446	0.589993017313015	2.01380241774575	1.18045815767081	1.18248034988699	1.18333438381846	1.18541160063931
			2015-06-09	1.17955156615155	0.587451332261263	2.00059980554525	1.17416232829393	1.17494903540052	1.17880996115007	1.18089095348072
			2015-06-10	1.17135871816986	0.582610454115367	1.98540557308536	1.16824406412213	1.16811753455211	1.17430697700352	1.17638928432986
			2015-06-11	1.16147390028961	0.576530564990849	1.96711767345428	1.16206720846447	1.16217490976496	1.16994491452527	1.17220567917237
			2015-06-12	1.15320353027595	0.571934183119679	1.95692654381547	1.15623151348374	1.15714982285721	1.16556022821771	1.16815780375125
			2015-06-13	1.14818958728148	0.568484523627626	1.94532231342753	1.14955036244223	1.15303172934602	1.16128940352487	1.16408825919435
			2015-06-14	1.14007754314838	0.563959316441615	1.93314170987663	1.1431055962464	1.14878769512704	1.15642727372977	1.15976325569854
			2015-06-15	1.13976574906935	0.562678345130135	1.9270272646239	1.1380621141789	1.14479271604084	1.1509626226424	1.15535124827773
			2015-06-16	1.13278350886101	0.559355938644897	1.91953715023762	1.13440524412664	1.14100649999532	1.14531138212567	1.15095756704372
			2015-06-17	1.12624535479901	0.555952964174141	1.91082270863189	1.13259286497876	1.137176838066	1.14036789859001	1.1464838340363
			2015-06-18	1.12616952581713	0.5551132818887	1.9047395909444	1.13057563355748	1.1337847872083	1.13572404622584	1.1418162453217
			2015-06-19	1.12760543991014	0.556174523252781	1.91070932718147	1.128236361756	1.13084183988035	1.13111569008082	1.13675696886219
			2015-06-20	1.13550293324628	0.561057230688433	1.92079571566206	1.12695619952609	1.12823623110967	1.12659451964816	1.13139735202056
			2015-06-21	1.12595692319939	0.555375989555293	1.90560613331081	1.12636495415648	1.12587575167187	1.12258704660383	1.12600943134308
			2015-06-22	1.12339084645903	0.554182382318568	1.90517463679469	1.12555187265465	1.12312730916397	1.11878866687522	1.12060889644174
			2015-06-23	1.12382237325165	0.554794932428597	1.90244267002443	1.12408390843469	1.11944489539781	1.11493505259902	1.11504765939535
			2015-06-24	1.1221066372117	0.55390304872357	1.90028227574327	1.12102911778747	1.11567372885081	1.11085427462573	1.10922850285971
			2015-06-25	1.12047795530436	0.553155916693343	1.89987941768494	1.11914704243249	1.1126182626279	1.10674548089821	1.10325671957042
			2015-06-26	1.11732969037044	0.55089828796202	1.89703407291942	1.11564133658545	1.10927318268673	1.10305340573257	1.09724301959733
			2015-06-27	1.11411939871575	0.549649827922224	1.88850541298695	1.1100280750605	1.10508155730444	1.09959396338004	1.09107287480443
			2015-06-28	1.11278239571447	0.548937826392246	1.88652525981224	1.10347227126684	1.10015730995029	1.09618484293561	1.08474190179654
			2015-06-29	1.09885090552976	0.540510215223423	1.86048905856832	1.09774875785983	1.09638639808062	1.09276778239823	1.07820163577809
			2015-06-30	1.08452954257704	0.534517479769177	1.85347696914627	1.09184356304971	1.0927846177096	1.0889574504821	1.07163506912468
			2015-07-01	1.07621601065604	0.530420618481016	1.84253851358178	1.08478808597257	1.08886360520272	1.08509242755778	1.06511648448724
			2015-07-02	1.08041336145532	0.531258575148537	1.83453978018558	1.07748191843251	1.08453171118545	1.08125054854405	1.05883464159355
			2015-07-03	1.07599332669956	0.528745092047051	1.82503037939142	1.07327368123602	1.07970617458811	1.07687115154969	1.05276682086317
			2015-07-04	1.06473105917577	0.524150178240247	1.82096427742578	1.07110719528126	1.0752649715848	1.07169038893487	1.0469265449443
			2015-07-05	1.06163922293407	0.522077035440463	1.81315996344445	1.06950593456589	1.0709516956504	1.06548720931714	1.04107830667488
			2015-07-06	1.06939324515433	0.524989140319201	1.82145377288351	1.0661794867798	1.06649393419936	1.05951088609997	1.03522066837348
			2015-07-07	1.06936414089375	0.52478211224983	1.8136181023663	1.06219399815761	1.06240825563249	1.05342677729253	1.02945363225372
			2015-07-08	1.06500718564842	0.522566110871495	1.8073304211098	1.06019122474974	1.05847000556639	1.04676093497225	1.02369499653383
			2015-07-09	1.05712822695269	0.518475255054364	1.80026097512341	1.05844565857342	1.05451112626475	1.03964704456934	1.01783499009351
			2015-07-10	1.04809490634427	0.513742593855287	1.78125172085662	1.05509176268692	1.04988283446019	1.03220646213731	1.01204883549305
			2015-07-11	1.05071164532068	0.515360882466002	1.78140862412864	1.0505491321345	1.04446912041265	1.0245411246694	1.00639758175105
			2015-07-12	1.04942025969983	0.514846323388215	1.78105490459104	1.04489893298266	1.0382992205653	1.01658552139115	1.00088284824805
			2015-07-13	1.0459159739488	0.512719674190698	1.77702104352455	1.03914244643676	1.03081710868399	1.0081944000682	0.995406816204324
			2015-07-14	1.03756572702683	0.509405803647225	1.7758472549036	1.03384160044286	1.02263537411932	0.99997599782641	0.99000944037142
			2015-07-15	1.02545579158556	0.505113101697268	1.76558804679355	1.02585245339512	1.01406893687545	0.992307515606962	0.98466786622925
			2015-07-16	1.01683282113138	0.501166311245393	1.75841256503314	1.0148184965045	1.00465826474177	0.984921586848823	0.979506713454429
			2015-07-17	1.01098898438698	0.498317350967557	1.75125657076606	1.00103157804243	0.994762377953237	0.977301384597099	0.974411437484863
			2015-07-18	0.994787615986488	0.491656497465243	1.69083398926578	0.988046077993516	0.984706749686514	0.969809595500497	0.969361929838684
			2015-07-19	0.972182561465451	0.481641457604056	1.65048001241043	0.97596204808639	0.973817277753995	0.962737399807778	0.964402820807382
			2015-07-20	0.94940754471435	0.465039993125018	1.6247833143913	0.962678374159513	0.962219347131907	0.955562093701607	0.959382510156024
			2015-07-21	0.946667226684411	0.463770728478959	1.61967122696614	0.94806422283632	0.949894865937055	0.947854290143138	0.95454317221512
			2015-07-22	0.94086758223568	0.456850441849497	1.61497483766897	0.934131775173026	0.937543740020327	0.940118597632219	0.949851161190489
			2015-07-23	0.923847103643236	0.439426193278812	1.60569524693918	0.922015633011233	0.926145025647531	0.932454940468645	0.945301758109975
			2015-07-24	0.908689925124622	0.427517875172227	1.59624127597482	0.911450455247541	0.915332047432896	0.924815705561286	0.940790798635611
			2015-07-25	0.89726048234343	0.421824702334615	1.58742380940567	0.899219245153484	0.904719934734005	0.917352190087889	0.936317390100143
			2015-07-26	0.887369566332899	0.417269125981899	1.57838931674122	0.886566567444946	0.89515007058834	0.909741757769531	0.932071169110172
			2015-07-27	0.875451300368511	0.409089560146246	1.56883487005616	0.876656277780714	0.887175579050255	0.902171733116055	0.928039563911453
			2015-07-28	0.861048756026008	0.398905044553815	1.54330232507818	0.868934595321747	0.880307078719228	0.894628789473034	0.924198902650794
			2015-07-29	0.852298838275916	0.393855249309687	1.53269735969462	0.862441282687486	0.873073206166952	0.88725109834461	0.92078034374105
			2015-07-30	0.854475075993611	0.396003321976816	1.53452301790047	0.857279866611573	0.866168258388984	0.880378281976397	0.917616200000078
			2015-07-31	0.854638147911854	0.396126551250995	1.53505116008168	0.854010422043812	0.860251616195516	0.873920999351077	0.914569560394346
			2015-08-01	0.851807293903604	0.394259376363571	1.52827562266917	0.851914891147089	0.854869033169335	0.86757232642568	0.91148915252207
			2015-08-02	0.851239653801508	0.393598542452482	1.52945305540506	0.849894934021998	0.849997630489264	0.861852708127675	0.908494236117179
			2015-08-03	0.852565188394182	0.39486124977975	1.53015961348673	0.847440403960932	0.845666237785067	0.857115252679896	0.905663669752308
			2015-08-04	0.846380039748947	0.390679332276514	1.52422618901539	0.844648878650841	0.842124119100203	0.85327781099491	0.902935851915675
			2015-08-05	0.838159138400277	0.381722412821278	1.5194487192946	0.841240862340599	0.839362713009014	0.849575458330268	0.900122367617302
			2015-08-06	0.837293365566155	0.379556048557601	1.52069921198472	0.837376546389293	0.836958456668893	0.846275545088451	0.897256208320224
			2015-08-07	0.835097470741217	0.374253479676936	1.52423075360735	0.833067044585829	0.834611538305263	0.843842581247705	0.894396839030388
			2015-08-08	0.827951179731907	0.370757479070635	1.51884008574906	0.829629827492487	0.832509951269258	0.841934552701878	0.89169489126408
			2015-08-09	0.824189442142364	0.369588310596263	1.51556562896893	0.826982474100758	0.830424718117355	0.840428318062973	0.889245422387507
			2015-08-10	0.82239867576994	0.36833272422101	1.51622176673363	0.823974135187609	0.828555345667011	0.839601213550949	0.886793947288884
			2015-08-11	0.822319520095549	0.365036842555875	1.52128053716776	0.821713253730172	0.827054926309537	0.839493606431753	0.884355889155858
			2015-08-12	0.819627664658174	0.359086957873593	1.52616107470886	0.821022276964438	0.826248543270591	0.840203405233383	0.881994012282291
			2015-08-13	0.816234993174111	0.353883702652454	1.53008217386498	0.820499327604824	0.826077710493583	0.84158468965569	0.879771438545733
			2015-08-14	0.819271300539157	0.357864274496577	1.52794378561217	0.820613669215739	0.826382831787918	0.842924884393193	0.877716901266627
			2015-08-15	0.823114342371773	0.361855172633701	1.5298384808311	0.821719294635244	0.827433546299893	0.84421753393987	0.875802284053161
			2015-08-16	0.820528796625062	0.35715797421756	1.53430652928142	0.82381309885047	0.829000072234422	0.845676920447042	0.874039704296507
			2015-08-17	0.82319906704635	0.360303609966144	1.53363879013674	0.826579049360618	0.830859005636682	0.84717887673386	0.872582843285484
			2015-08-18	0.830058898032079	0.368069998904593	1.53591111988325	0.829807461423764	0.833536189316831	0.848589939696839	0.871473608211446
			2015-08-19	0.834284294164756	0.372699208337832	1.53891074037738	0.833770868002203	0.836863093763303	0.850309610129743	0.870815873060717
			2015-08-20	0.835596646745149	0.372598114782637	1.54242038996077	0.838188049734313	0.841044097457753	0.852390445091465	0.870226706060586
			2015-08-21	0.84187018498118	0.378531274304309	1.54847467247167	0.842312960610015	0.846210922642487	0.854393819008231	0.869713629473702
			2015-08-22	0.850858188420842	0.382277339167708	1.5571967002203	0.846955465315744	0.851238230481123	0.856338737592131	0.869568459489017
			2015-08-23	0.851449068749836	0.383092989377442	1.56273122523215	0.852375292834012	0.855925116610482	0.858574076966875	0.869861305316725
			2015-08-24	0.852073443176265	0.381997916074949	1.56862910501902	0.859053303309694	0.860929122776729	0.861138654687126	0.870346634960194
			2015-08-25	0.86255643097218	0.388423369138273	1.57935085306612	0.866462901304543	0.865802407800709	0.863846136808238	0.870907356599188
			2015-08-26	0.872223086792632	0.392477722759058	1.59096773304301	0.872723291261378	0.87012495308414	0.866540045195661	0.871611875929575
			2015-08-27	0.882342720074923	0.397355187380098	1.60465470257607	0.878718800627425	0.874370676988896	0.869359235091548	0.872520381575277
			2015-08-28	0.893737370945121	0.4063826381759	1.62987892655808	0.884935292904926	0.878703179689348	0.872291778746855	0.87350504740506
			2015-08-29	0.894680918118693	0.403804130221612	1.62449672226019	0.889755565966908	0.882404806228543	0.875055520556857	0.874440231077608
			2015-08-30	0.893417634312164	0.402699867590486	1.62574114722638	0.892994707465609	0.885243928884369	0.877683568755244	0.875497415909641
			2015-08-31	0.895588889118768	0.404070029574402	1.63105738696654	0.895227197845776	0.888148081699328	0.880507082167334	0.876643194354973
			2015-09-01	0.896298342406054	0.404829403132537	1.63452300717771	0.896205314461035	0.89141830373757	0.883312978443293	0.877872387175338
			2015-09-02	0.894897077283543	0.404876151359411	1.63836284139017	0.896592980882523	0.894156084299645	0.885831963742996	0.879148930451635
			2015-09-03	0.897970152736087	0.406463353253328	1.64542882303615	0.89659689430339	0.896216996628019	0.888353935126525	0.880642253863707
			2015-09-04	0.90058418725194	0.407799833846976	1.64992293761027	0.896514390282739	0.897674372725344	0.890877953790904	0.882284551306237
			2015-09-05	0.897394583069104	0.402970804567062	1.65292483419984	0.897204166189002	0.898372634851223	0.893151713858952	0.883950500741104
			2015-09-06	0.893445028258231	0.397591918144628	1.65321421502175	0.898450746491825	0.898872810632591	0.895294337730329	0.885745309402271
			2015-09-07	0.895011360974216	0.397289749528209	1.65561462832019	0.899188834917847	0.899442020900005	0.897788057931571	0.887777884313331
			2015-09-08	0.901126773749891	0.400567581193193	1.66524065271686	0.899705859815398	0.900085041557939	0.900264951857415	0.889921669837416
			2015-09-09	0.903623139403308	0.400659378558117	1.67212931066265	0.90067967692457	0.900823549085876	0.902213499647427	0.892091144329504
			2015-09-10	0.903136771718243	0.398481805672803	1.67561884787196	0.901928037864709	0.901538974401851	0.903730145427397	0.894311609633946
			2015-09-11	0.904203361534791	0.397979034229491	1.67977749022375	0.902920098914591	0.902337193264154	0.90483735791717	0.896623469829436
			2015-09-12	0.90421130283331	0.396426065263691	1.68328297751199	0.903506873948575	0.903052727892459	0.90542540515443	0.899042396803023
			2015-09-13	0.902183554839209	0.391235199267858	1.68921267244813	0.904042990508832	0.903898621489361	0.905955577762023	0.901446522043658
			2015-09-14	0.901955788323386	0.388344813199184	1.69529843806281	0.904398945552392	0.905344746576289	0.906777297879412	0.903816637036808
			2015-09-15	0.905234198987777	0.389156497012377	1.70225733836165	0.905218956143226	0.907428034163814	0.907609468262904	0.906266207655256
			2015-09-16	0.907375955325109	0.388279819568498	1.71090860908485	0.906234085263686	0.90911159997726	0.908565897616816	0.908724675169181
			2015-09-17	0.905628457023167	0.384863285230171	1.71767685925459	0.907362575575603	0.910270914995208	0.909707921206431	0.911130533090346
			2015-09-18	0.909943435670627	0.386872508606476	1.72384200708576	0.90924559218114	0.911243294226774	0.910974897597671	0.913491955867254
			2015-09-19	0.911317206676525	0.387749616893853	1.72834245012988	0.912249374438186	0.912000343108996	0.912178657521008	0.915817461028986
			2015-09-20	0.910082987022629	0.387444197597332	1.7294866643533	0.914964275241968	0.912478175457636	0.913507182473978	0.917957247845576
			2015-09-21	0.915136904562148	0.389767643832295	1.73632130471894	0.917162047763305	0.913038344891456	0.915151881212412	0.919890864291255
			2015-09-22	0.926260674787097	0.397668690600748	1.74414220216616	0.918273336980605	0.914112574858819	0.916981691659787	0.921832949198674
			2015-09-23	0.926380260951581	0.397326290629136	1.74585518884926	0.91887932099369	0.915133894967868	0.918704684987707	0.923877229416818
			2015-09-24	0.921012864672527	0.39243932994233	1.74392776709564	0.919064435428016	0.916308246147756	0.920336151850771	0.925805863038238
			2015-09-25	0.917722460191729	0.391123077797231	1.74158911472926	0.918414319968638	0.917876868011009	0.922083174072231	0.927617371401928
			2015-09-26	0.915559094768122	0.389374384367267	1.74243616152556	0.917244114689601	0.919612601931188	0.923887704567323	0.929336103212064
			2015-09-27	0.911378788062908	0.383712014324022	1.7428522845643	0.916411791785591	0.921304587149557	0.92579301485919	0.930904040623303
			2015-09-28	0.910586096346499	0.381272996203289	1.74583056582083	0.916980128692864	0.923115743458594	0.927837523530459	0.932434757815554
			2015-09-29	0.918069237833839	0.387321457167097	1.75400824198184	0.918613746518611	0.924959015848534	0.929949705318372	0.933942769502718
			2015-09-30	0.92055400062351	0.388221716146497	1.75908719967215	0.921530939333636	0.92653534915576	0.932025333143177	0.935478502425757
			2015-10-01	0.924991223023438	0.391040934440696	1.76558503920881	0.925147824603516	0.928297769998153	0.934136371895069	0.937193505720063
			2015-10-02	0.929157784971961	0.393771100712584	1.77151405942053	0.928957001076615	0.930401388706333	0.936429102437695	0.939126874871433
			2015-10-03	0.935979444473298	0.400412254972118	1.77607302881451	0.93248796573053	0.932923053917688	0.938629976607983	0.941044079341647
			2015-10-04	0.936696984952064	0.398673559021567	1.7827048850167	0.936681061983669	0.935775066025651	0.940756968267067	0.943030837527308
			2015-10-05	0.937250331658195	0.39641709858645	1.78865594075091	0.940656112064246	0.939107854260745	0.942762781832199	0.9451903733823
			2015-10-06	0.942785990411244	0.400524674482668	1.79500113080553	0.944000306396141	0.942636702169464	0.944487390852181	0.947452671114187
			2015-10-07	0.949905674395483	0.406146341954317	1.80231263575777	0.946795734094536	0.945786835777924	0.945877840465777	0.949772358295291
			2015-10-08	0.95281657358748	0.407791766909433	1.80676322807891	0.949887490013893	0.948916771318486	0.94748950697622	0.952091202203969
			2015-10-09	0.952567145295222	0.407091222282201	1.80833125574857	0.953333244289768	0.951964497642382	0.949398226429048	0.954483604417231
			2015-10-10	0.955547438362064	0.408702064100143	1.81241128934245	0.95629507637063	0.954981336864381	0.951504597376459	0.956952179853627
			2015-10-11	0.958339276387563	0.410138953879865	1.81707619613094	0.958497300308524	0.957647351284777	0.953834848506957	0.959560130631751
			2015-10-12	0.961370611589318	0.412079801876767	1.82110211808301	0.960595366043447	0.960209349384576	0.956382676092176	0.962372338315952
			2015-10-13	0.96351881497728	0.412825711552958	1.82552544468709	0.963186790698683	0.962409820205803	0.958913937869084	0.96543479005433
			2015-10-14	0.965321241960743	0.413653627398628	1.82971679980589	0.965881495690095	0.964015765855828	0.961108241126024	0.96863637446626
			2015-10-15	0.96750303373194	0.414843211010895	1.83262878748645	0.968400122031764	0.965220331775794	0.96334753658861	0.971862436896461
			2015-10-16	0.970707117881874	0.416970436899817	1.83626501151158	0.970365314154582	0.966681243954287	0.965821113823309	0.975130382605506
			2015-10-17	0.974410373301943	0.419823924120972	1.84018435191794	0.971327968297341	0.968395064151764	0.968545828536436	0.978552556543713
			2015-10-18	0.975969660779247	0.41996788617809	1.84425842881314	0.971549958754609	0.97008614083523	0.971113261085624	0.98198763341043
			2015-10-19	0.975126956449047	0.41696241541605	1.84867445405646	0.971617262963615	0.971894630988263	0.973883017533607	0.985516405793448
			2015-10-20	0.970257393976591	0.410737134578686	1.84884616691801	0.972191997018329	0.973657497923607	0.976873564290623	0.989222046938176
			2015-10-21	0.966875175161621	0.406572570287588	1.84877926642864	0.972744007726248	0.975191173568704	0.979753461015963	0.992957515921044
			2015-10-22	0.967974163194983	0.405735985984923	1.85376093530469	0.97345028313122	0.976429646474124	0.982563024930796	0.996580602992518
			2015-10-23	0.97473025626487	0.410457393531358	1.86202300040531	0.974927379164651	0.977778301858733	0.985477719420231	1.00031086637183
			2015-10-24	0.978274448257376	0.412721134363363	1.86684291617727	0.977435410827922	0.979677730004236	0.988631056983692	1.00428386243187
			2015-10-25	0.980913588614051	0.413095956903031	1.87339190508398	0.980242378612509	0.982110320208492	0.991821185635022	1.00847636834872
			2015-10-26	0.985466628683063	0.416265306614264	1.87899375597917	0.982517260376374	0.984579170886471	0.995232556696178	1.01279819981469
			2015-10-27	0.987813615619485	0.418313535271751	1.88095013959272	0.984374775838689	0.987556685682639	0.998951661772713	1.01729126429797
			2015-10-28	0.986523949653735	0.417084045413398	1.8801089334403	0.987363931811122	0.991337308375443	1.0030320565782	1.02198182043513
			2015-10-29	0.983898335542035	0.413861405747288	1.88002480063661	0.991647594347085	0.995491156176099	1.00732304361415	1.02668724969852
			2015-10-30	0.987732864501077	0.416132533600965	1.88563748180891	0.995581278956494	0.999905718085797	1.01169954064974	1.03137182890337
			2015-10-31	0.99919854006441	0.426170701111538	1.89514125252638	1.00014928792393	1.00427419488618	1.01612439331594	1.03584252134712
			2015-11-01	1.01089922636579	0.437341500776187	1.90597561632031	1.00592682859749	1.00886704981562	1.02067601064973	1.0402013002349
			2015-11-02	1.01300242094893	0.436586089071366	1.91148783496719	1.01239605097313	1.01355623043481	1.02534529021288	1.04454308240347
			2015-11-03	1.01978967839156	0.442590639376386	1.91612407687434	1.01903315487875	1.01857048240409	1.03027584331983	1.04889533632907
			2015-11-04	1.02696673436865	0.446565968264211	1.92254269757559	1.02489870747963	1.02424582562182	1.03568131204415	1.05327580968064
			2015-11-05	1.02918289217147	0.447702826670054	1.92671189863494	1.03007985688438	1.03087293958769	1.04142764098991	1.05765251036107
			2015-11-06	1.03419259184045	0.451308929362646	1.93204175619766	1.03554398216338	1.03821644075417	1.04728336551926	1.06191474106732
			2015-11-07	1.04025740827054	0.455894629795065	1.93805033321346	1.04138551499634	1.04562077944076	1.05313222576743	1.06606996796892
			2015-11-08	1.04716727219906	0.461963827552306	1.94407629388005	1.04795366207016	1.05257105662765	1.05916949843468	1.07011005789936
			2015-11-09	1.05125129790194	0.464334225894618	1.95041537101184	1.05606048592307	1.05924170109097	1.06544813932097	1.07416499371665
			2015-11-10	1.06068040822225	0.472448216785457	1.95927696953819	1.06461166609433	1.06611140953929	1.07176155112243	1.07819663606448
			2015-11-11	1.07294376388537	0.483174343866888	1.97049957790005	1.07297459988422	1.07299500095702	1.07819985250377	1.08212149774312
			2015-11-12	1.08593065914187	0.495108720620626	1.98122609878589	1.08101537497976	1.08002531571286	1.08504970300117	1.08592933718037
			2015-11-13	1.09405085303923	0.50272151137694	1.98766171965838	1.08954503146742	1.08736412580372	1.09226625827101	1.08974542662853
			2015-11-14	1.09879794479981	0.506137205007632	1.9936875280573	1.09745469424619	1.09466101295272	1.09939612121813	1.09359750137273
			2015-11-15	1.10345269786781	0.509436802581238	1.99971011591267	1.10461180649937	1.10199025664869	1.10586392887094	1.0974563349492
			2015-11-16	1.11095889331559	0.51500907408974	2.00745589409804	1.11125334886571	1.10947194705375	1.11185677193337	1.10129059283264
			2015-11-17	1.11604804767368	0.519024721142698	2.01357553253218	1.11771251893643	1.11734004820713	1.11797290372132	1.10510230373448
			2015-11-18	1.12304354965758	0.524039137531072	2.01819448584186	1.12411936954725	1.12495261984076	1.12390765512453	1.10898447107037
			2015-11-19	1.1324214557063	0.531119969469299	2.02446432989949	1.13079699323901	1.13215387938571	1.12967805507066	1.11309393574957
			2015-11-20	1.13926504353424	0.533607875101275	2.0299469457288	1.13771609823319	1.13922646641464	1.13555155970618	1.11746091295725
			2015-11-21	1.14364589907552	0.535445343523668	2.03470772334183	1.14531963645162	1.14631607578785	1.14126645720384	1.12193121386217
			2015-11-22	1.15019606371013	0.538778879475675	2.04013711431997	1.15272326974721	1.15317146299549	1.14666221651761	1.1264217839205
			2015-11-23	1.15939262827486	0.547496981595764	2.04814454964566	1.15965772708341	1.15915680111423	1.15158905881503	1.13100212615254
			2015-11-24	1.16927281520272	0.554845072725211	2.06435092002078	1.16719407294649	1.16447184277577	1.15650880179828	1.13569240512789
			2015-11-25	1.1748689827267	0.560661030904343	2.07936004114429	1.17530108645531	1.16983439790335	1.16116071543278	1.14059872113517
			2015-11-26	1.18096265705966	0.564333764739664	2.09021425437584	1.18264861348451	1.17482030929205	1.16529133371353	1.14587126143277
			2015-11-27	1.19201946457584	0.571247767490093	2.10303556216716	1.18748291939508	1.17933079442846	1.16882661778253	1.15136522257335
			2015-11-28	1.20039499363723	0.579033749313246	2.11185124646303	1.19054173411451	1.18373899360864	1.1721678096429	1.15701137714973
			2015-11-29	1.20162875291454	0.579735726040749	2.11397286383918	1.19362993295174	1.18787190145497	1.17549546209571	1.16280920623848
			2015-11-30	1.19323276964886	0.571374525731449	2.10741703694906	1.19603987058437	1.19133417638653	1.17878827658247	1.16867847815695
			2015-12-01	1.19068451823874	0.569455384196658	2.10445225857157	1.19719119460961	1.19370617057631	1.18190517501554	1.17456056271034
			2015-12-02	1.19648637458731	0.57324782450202	2.11194978311935	1.19790448569527	1.19567755538943	1.18485931725609	1.18056109326366
			2015-12-03	1.19783222048805	0.573897556904545	2.11545661361429	1.1984774519604	1.19736881102479	1.18769309882091	1.18667167205245
			2015-12-04	1.20007873275255	0.575140499145851	2.11926916615944	1.19974851167965	1.19842878804135	1.19050655945498	1.1929384126934
			2015-12-05	1.20538803123687	0.578722592544389	2.12549502011409	1.20036108637719	1.19842676915042	1.19349418492458	1.19936871972536
			2015-12-06	1.20563951677046	0.57966633969037	2.12464249431357	1.20069783106464	1.19801954349796	1.19657906220509	1.20593282389708
			2015-12-07	1.20213018768355	0.576668953770763	2.12102208306006	1.20104148774596	1.19781946119592	1.19971134207356	1.21273390066388
			2015-12-08	1.19497254112157	0.571709375625572	2.10908677564401	1.20058199911103	1.1984197520507	1.2028347538704	1.21979644976913
			2015-12-09	1.19884358739947	0.574923066181676	2.11501908787545	1.19866787767888	1.19933850725531	1.2059366709348	1.22702964207925
			2015-12-10	1.20023781725723	0.579232583781704	2.11111974524824	1.19704603369029	1.19988423660883	1.20943589114791	1.23424803275387
			2015-12-11	1.19686231230804	0.575704771289162	2.10789160710517	1.19654565236178	1.20056588834977	1.21354267036178	1.24150336623332
			2015-12-12	1.19198918121186	0.571068073412867	2.10432972055832	1.19758345112591	1.20168232448149	1.21768074214554	1.24874928853241
			2015-12-13	1.19428660885034	0.57374365607669	2.10426173853032	1.19838663096997	1.20324937624053	1.22175649602845	1.25598000368336
			2015-12-14	1.19862751838391	0.579352535242574	2.10669478844539	1.19902013063182	1.20528622295521	1.22622229125883	1.26326689954301
			2015-12-15	1.20223713247055	0.583282759427544	2.10990527036414	1.20061937124527	1.20808850776058	1.23149302744296	1.27045242134505
			2015-12-16	1.20446584630786	0.58586570037624	2.11164373933841	1.20416738460477	1.21196333716449	1.2372643534873	1.27739826918249
			2015-12-17	1.20467231489019	0.586360102934414	2.11139877578075	1.20911127014363	1.21619578648018	1.243149282806	1.28437602337023
			2015-12-18	1.20805699660216	0.590045168660582	2.1144265327335	1.2144776557303	1.22150297127103	1.24943568898036	1.2913394599978
			2015-12-19	1.21682527472836	0.59961542855186	2.12211515283396	1.22046727391511	1.22865655268221	1.25619877031614	1.29814391354193
			2015-12-20	1.22889380762239	0.611731057229181	2.13733591853064	1.22741429332545	1.23693471514066	1.26318587974453	1.30480711090998
			2015-12-21	1.2361922174906	0.613257825572192	2.14731139843232	1.23565115221753	1.24549344855894	1.27059919059032	1.31126277212884
			2015-12-22	1.24416445976423	0.614856958587685	2.15814741688904	1.24590666543435	1.25462512132174	1.27880558481016	1.31748884225513
			2015-12-23	1.25309498218024	0.616459239514232	2.17020938881346	1.258383916684	1.26456630283521	1.28800384072322	1.32328482334544
			2015-12-24	1.26233032713475	0.623009021673828	2.17937969670643	1.27085074675059	1.2751901997193	1.29755048236023	1.32858467004983
			2015-12-25	1.2798455891199	0.63663920852194	2.18213975549533	1.28320437426972	1.28641432900317	1.30733535007497	1.33352898529465
			2015-12-26	1.30416603347587	0.651056174462346	2.18793967863691	1.29626696713569	1.29830548961095	1.31771539875311	1.33799790670392
			2015-12-27	1.31616161808852	0.654859735843758	2.19672372355624	1.31030409184888	1.31071521615079	1.32867195928229	1.34209286273915
			2015-12-28	1.32266761012454	0.661897131437529	2.20109116688366	1.32480323076808	1.32312238324854	1.33979219772382	1.34590485933387
			2015-12-29	1.33560260982601	0.672991394955773	2.2104418519799	1.33811589720071	1.33591215822543	1.35103833699032	1.34956196242237
			2015-12-30	1.35135485517257	0.683490300753672	2.25484973744596	1.34986709323542	1.34952266185973	1.36211656610764	1.35330264787419
			2015-12-31	1.36382429956913	0.694999312096892	2.27694201384367	1.3622684581979	1.36404434428195	1.37289136334944	1.35700954828295
			2016-01-01	1.37303425414836	0.700368590541373	2.30239439406446	1.37545898733563	1.37890517824028	1.38389272948437	1.3605326348763
			2016-01-02	1.38642440571881	0.706549097981947	2.33720603954268	1.38866416338106	1.39316772887891	1.3949858211747	1.36391056968704
			2016-01-03	1.40297117282588	0.719691028654667	2.33367138498653	1.40251661468194	1.406774244824	1.40578126762889	1.36695856049176
			2016-01-04	1.41500131408868	0.722035432858727	2.35765490537954	1.417816031674	1.42040920342393	1.41612003689537	1.36990064209607
			2016-01-05	1.42803884214399	0.726035955002	2.39399040230294	1.43384582915419	1.43409094688871	1.4259464820526	1.37295704586375
			2016-01-06	1.44832201427872	0.736524848632686	2.41920431639653	1.44918289243713	1.4474515526589	1.43526634243671	1.37596461146657
			2016-01-07	1.47092021851358	0.736223387618375	2.45014083573765	1.46422469241232	1.45966682938007	1.44373489282047	1.37906796095973
			2016-01-08	1.48524283650969	0.739211771111049	2.47248440126336	1.47932250426929	1.47059252697959	1.45123266916485	1.3819584653312
			2016-01-09	1.49378384869935	0.742720914831987	2.48633863040566	1.49358749283389	1.48137112996557	1.4576220794414	1.38477936280263
			2016-01-10	1.50826377265223	0.746772319796554	2.52312667587161	1.50611459027676	1.49166615273845	1.46245314304606	1.38760157194105
			2016-01-11	1.52068599708747	0.7553712874489	2.54743158865947	1.51520941705913	1.50084731910699	1.46650498333275	1.39047566750894
			2016-01-12	1.52789376209617	0.7599439988003	2.56315241988534	1.52127612092374	1.5091176905422	1.47005322263929	1.39334336464567
			2016-01-13	1.53601169637885	0.765597220729211	2.58853509529499	1.52712318524355	1.51598080587977	1.4729016335859	1.39613185378752
			2016-01-14	1.53458400599014	0.764846837351065	2.58789678025916	1.53177832448066	1.52101002301369	1.47511226830541	1.3989411618531
			2016-01-15	1.52770976356198	0.760756347307293	2.572043059601	1.5346358489473	1.52342544135899	1.47675474307859	1.40186968335177
			2016-01-16	1.53471329893802	0.761276285279631	2.60512011635872	1.53623058087883	1.52356016008942	1.47791598694659	1.40476972290346
			2016-01-17	1.54084974731196	0.75989983838536	2.63432414318657	1.53551256314006	1.52207643000388	1.47838545039372	1.40748633424398
			2016-01-18	1.540688668354	0.757567719437518	2.64754273127691	1.53396631532542	1.51813204126812	1.47771835066738	1.41009339546891
			2016-01-19	1.53905688561683	0.755776983744853	2.65636625678336	1.53102941962986	1.51260076324157	1.47661540444761	1.41248876065924
			2016-01-20	1.53098557220749	0.752860402008182	2.62478635218836	1.5242508937053	1.50601549838986	1.47531490113718	1.41485223566192
			2016-01-21	1.52376027128765	0.752828642792244	2.59552418566428	1.51434777229163	1.49835171451291	1.47312363812299	1.41708796570206
			2016-01-22	1.50715149369303	0.748228322001948	2.52858705519875	1.50126338275761	1.49055770723076	1.47013208119623	1.41928288460789
			2016-01-23	1.48726361746614	0.736852931461621	2.48108661580153	1.48678623148222	1.48291695917759	1.46636644830218	1.42143475354688
			2016-01-24	1.47152789741624	0.734971677115312	2.45827620650415	1.47223326249838	1.47446084392762	1.46222337553029	1.42332096336857
			2016-01-25	1.44909794161589	0.735367140542959	2.41989944621648	1.45756107206079	1.46510474804898	1.45748774512899	1.42480609816375
			2016-01-26	1.43771682668913	0.732122004041095	2.40602744425459	1.44477855821292	1.45458938222777	1.45227937573558	1.42607552677635
			2016-01-27	1.42911478932058	0.726143584424513	2.38826658005347	1.43418354754124	1.44411311835302	1.44689453156752	1.4272792368516
			2016-01-28	1.42105493822454	0.722080011166941	2.38385719113492	1.4250897865087	1.43464899639459	1.44122537058471	1.42827207057347
			2016-01-29	1.4176738967579	0.721703419063141	2.37464126708544	1.41814841043964	1.42523725323229	1.43576575759856	1.4289429691512
			2016-01-30	1.41309854276438	0.721132508547999	2.3557912099924	1.41032574677489	1.41683872103348	1.4308480033541	1.42941700797428
			2016-01-31	1.40787157018849	0.719822362897356	2.33899759253872	1.40358262365702	1.40917273651493	1.42564671632255	1.42972756011961
			2016-02-01	1.40050830913248	0.718369887908284	2.32903702669653	1.39900673860082	1.40237032105669	1.41998684731326	1.42986642951335
			2016-02-02	1.38295818103585	0.704077798363068	2.33932218693429	1.39399391390012	1.39684344898985	1.41440552330893	1.42995736641925
			2016-02-03	1.38191292749552	0.704040699540118	2.33556128636205	1.38943319503533	1.39195798822959	1.4088574844231	1.42975003558539
			2016-02-04	1.3890237428311	0.70875062592343	2.33918640794775	1.38434780639241	1.38777356474519	1.40375798927125	1.4291339860379
			2016-02-05	1.38258412385301	0.705481508675618	2.32119588593557	1.37991685730815	1.38409902665651	1.3989095889674	1.42810368692847
			2016-02-06	1.38117351071088	0.705244189783234	2.30472227504374	1.37752209724777	1.38097380796635	1.39483087639531	1.42666016400998
			2016-02-07	1.37227384968798	0.69512957288479	2.28974861222364	1.37502523836058	1.37877904753062	1.3916368379289	1.42511564894989
			2016-02-08	1.36949166554267	0.692876897837408	2.28071944716914	1.37178590896393	1.37683258871748	1.38901984729573	1.42336370921481
			2016-02-09	1.3661948606132	0.689348094251205	2.26440017538868	1.36940772939842	1.37486894657754	1.38715905328143	1.42133586009584
			2016-02-10	1.3644349152852	0.6880518087714	2.25980240479294	1.36792517306908	1.37422166439008	1.38564607021994	1.41916615506533
			2016-02-11	1.36634843705457	0.689028968745226	2.26294475813813	1.36905421400342	1.37360185049319	1.38450525106392	1.416877614575
			2016-02-12	1.36593686689442	0.689022498538443	2.25807259364539	1.37036607435323	1.37286698214791	1.38364250756104	1.41450677324822
			2016-02-13	1.37079561640553	0.691489735187723	2.26839620605483	1.37106019098469	1.37258192470251	1.38277366999699	1.41245200296579
			2016-02-14	1.38017713622835	0.696229702238503	2.28640567776257	1.37231933854738	1.37282303175714	1.38207927286996	1.41070852771859
			2016-02-15	1.37867468799137	0.696279550125174	2.27457389758028	1.37321466454559	1.37410093934287	1.38153913329262	1.40904150584035
			2016-02-16	1.37105367703336	0.68498255423234	2.27978236886934	1.37493807179667	1.37566937353477	1.38134740863299	1.40751962448056
			2016-02-17	1.37324894822407	0.68597320892699	2.28398670293338	1.37601130690617	1.37747465757301	1.38219638217111	1.4060155344788
			2016-02-18	1.37261571904205	0.686274770087893	2.28909018755224	1.37667030409217	1.3793341522103	1.38288466672316	1.40457717977007
			2016-02-19	1.37800071765194	0.68908985327244	2.29434034156838	1.37849427201824	1.38123693738265	1.38295307093861	1.40343586688312
			2016-02-20	1.37830826217204	0.689606227733275	2.29617416476749	1.3816320579308	1.38318598846556	1.38308373573395	1.40261618863949
			2016-02-21	1.38479011653037	0.693318833601678	2.29991070978384	1.38449279692546	1.38457353202763	1.38318824682373	1.40220234821547
			2016-02-22	1.39144246347385	0.699515410318076	2.3050062054551	1.38730874204011	1.3853794982093	1.38386484959761	1.40224971525313
			2016-02-23	1.39301817842131	0.699618424822881	2.3092669885109	1.3897215273241	1.38624567786777	1.38450404289932	1.40262143416598
			2016-02-24	1.39327412118664	0.698973701227552	2.31144004950802	1.39213072317639	1.38782587068844	1.3851839750627	1.4035122179531
			2016-02-25	1.39232733484465	0.697341641857353	2.31239497985667	1.39310481650585	1.39017109995215	1.38605293439507	1.40464384781364
			2016-02-26	1.39489021463983	0.699186606902603	2.31557475824835	1.3932225544315	1.39216748295314	1.38686069758248	1.40604997985274
			2016-02-27	1.39517263313811	0.699295007523347	2.31857249771282	1.39302958363822	1.39303915972932	1.38778817591173	1.4076211894203
			2016-02-28	1.39160876983652	0.697338045362503	2.31424361037919	1.39324136194634	1.39358554676539	1.38913824833302	1.40922838044268
			2016-02-29	1.39226662895342	0.698308931749503	2.31005481953786	1.39554136942276	1.39355346189032	1.39056905208307	1.41101371586624
			2016-03-01	1.39166738286835	0.698737294283403	2.30738731891718	1.39663726219663	1.39362875985235	1.39243629535815	1.41288224130605
			2016-03-02	1.39475656934347	0.703845311510194	2.30480594978496	1.396052010219	1.39333871226387	1.39505240164785	1.41492434164543
			2016-03-03	1.40842738717964	0.713334075163846	2.33657005036303	1.39532276705852	1.3928932925524	1.39762554564868	1.41719762240004
			2016-03-04	1.4025614640569	0.708996608087372	2.31174494615756	1.39418594055149	1.39277171657985	1.40029687511704	1.41951831430626
			2016-03-05	1.39107586929473	0.696747779777025	2.31235632671383	1.39431516198521	1.3924844577823	1.403113744495	1.42156731297876
			2016-03-06	1.3865040677131	0.695903464296427	2.31377426842554	1.39344528987816	1.3923903633579	1.40632278831158	1.42352886656019
			2016-03-07	1.38430884340428	0.695553550463898	2.31612498299694	1.39032606678314	1.39370296463841	1.40957382003564	1.42531118505
			2016-03-08	1.39257193290433	0.699218101026184	2.31930883541508	1.38860352838307	1.39575860595685	1.41286259257737	1.42711590409931
			2016-03-09	1.38866746459414	0.698594533664544	2.32345302642657	1.38853288029477	1.39862691284854	1.41622302103623	1.42891426273269
			2016-03-10	1.38659282551453	0.698302657452028	2.32243350233888	1.38956961587462	1.40227893260727	1.41986538262477	1.43075361094772
			2016-03-11	1.39050369525636	0.699839264320168	2.32630893975125	1.39342517953747	1.40507999134521	1.42364162540734	1.43242587383897
			2016-03-12	1.39058133267666	0.699760784676669	2.32580333043745	1.3977865103697	1.40842626728094	1.42759470864157	1.43389454498671
			2016-03-13	1.39376121677205	0.700813700131402	2.32524298274769	1.40436144203393	1.41318832926067	1.43159987127955	1.43528224923814
			2016-03-14	1.4112977890442	0.712960605693112	2.33157986395916	1.4133534477782	1.41906002985777	1.43568309088837	1.43632338788146
			2016-03-15	1.42310124872995	0.721482593857369	2.35875894032734	1.42191624391996	1.42559417818096	1.43994815886253	1.43706131992823
			2016-03-16	1.43469198624376	0.733609886407066	2.39165646195596	1.43079828255086	1.43209642530239	1.44422534931948	1.43767128938087
			2016-03-17	1.4495368657244	0.74631675525422	2.42508193668991	1.44061908001067	1.43910732980859	1.44850127465786	1.43839364863261
			2016-03-18	1.45044326824871	0.74784516381746	2.42615097580702	1.44965933538571	1.44683747269713	1.45219886262897	1.43904071563186
			2016-03-19	1.45275560309294	0.75143874556598	2.42887103437643	1.45811930960316	1.45451153423484	1.45615196188937	1.43964901990357
			2016-03-20	1.46250679899071	0.758001382258541	2.42922664003521	1.46603554581488	1.46270495950083	1.46018155501891	1.43998710219573
			2016-03-21	1.47457957666952	0.760906407919196	2.44583998316144	1.47236328388099	1.47080937920121	1.46397399738642	1.44026572941528
			2016-03-22	1.48232106825211	0.762514546497166	2.46469072660934	1.47980638396585	1.47766321713832	1.46743412327627	1.44032414826299
			2016-03-23	1.49010563972577	0.764031385528958	2.47476130975301	1.4873576718557	1.48413771176821	1.47036695860102	1.44013897797103
			2016-03-24	1.49383103218718	0.766016174652413	2.47909478172743	1.4946399450951	1.48982378579041	1.47332448256605	1.43979763025829
			2016-03-25	1.50254496884272	0.769424775113877	2.49618080651678	1.50046107875342	1.49472361670846	1.47632324683273	1.43950983022796
			2016-03-26	1.50561461832187	0.770684568355286	2.50400482560815	1.50500169158897	1.49931773391273	1.47879881328286	1.43926490118127
			2016-03-27	1.51348271166657	0.774458470390541	2.51476990329284	1.50930355279647	1.5038776564978	1.48092839239095	1.43893325549783
			2016-03-28	1.51532751227772	0.772178569774124	2.51330287783415	1.51303956199498	1.50717478077716	1.48277632256455	1.43870988471057
			2016-03-29	1.51410535810095	0.772398729295351	2.51266632314532	1.51596661351675	1.50888796491508	1.4835085274299	1.43866726647219
			2016-03-30	1.52021866817831	0.77378014460308	2.51923573767758	1.51792952894403	1.50927406837159	1.48355358777338	1.43853343296481
			2016-03-31	1.51998309657673	0.774101069874557	2.51949517158167	1.5190254904015	1.50863749189964	1.48290628340358	1.4385477492311
			2016-04-01	1.52303432949508	0.773654672492282	2.52121108361131	1.51854494053055	1.50754163532352	1.48173489561738	1.43843345669234
			2016-04-02	1.51935502631283	0.772845227751376	2.51729432282701	1.51656950919304	1.50580902096832	1.48045588561505	1.43810673326513
			2016-04-03	1.52115444186887	0.770557107052016	2.51550958215623	1.51198293089611	1.50308609233088	1.4790011646901	1.43794585237659
			2016-04-04	1.5119636631811	0.768464937155022	2.50562083581872	1.50635063033466	1.49915182528106	1.47686045989647	1.43798523109555
			2016-04-05	1.50027733873832	0.767049398270698	2.49452477277547	1.49983046662755	1.49474326592789	1.47420867051899	1.43806948714685
			2016-04-06	1.48811262009982	0.760470920128096	2.48191459139538	1.49371628479925	1.48935383772147	1.47107447649033	1.43823542630659
			2016-04-07	1.48055699264659	0.756306618949814	2.46918985491505	1.48566146292659	1.48296946377855	1.46741536336469	1.43814438296529
			2016-04-08	1.47739318354533	0.754183803248588	2.46655958802547	1.47744789760348	1.47598878101675	1.46337223948035	1.43824790884986
			2016-04-09	1.47655575351475	0.753836336296	2.4623792682311	1.47015100949516	1.46874617452629	1.45915427783115	1.43846269748953
			2016-04-10	1.46477068876023	0.748754176815538	2.44342752197392	1.46231548305299	1.46159403731737	1.45488817695519	1.43881491322372
			2016-04-11	1.45446870591932	0.741470780928972	2.42912114198444	1.45430063539413	1.4541246728824	1.4502718023541	1.43911697384138
			2016-04-12	1.44919912198006	0.740153600590259	2.42289011461795	1.44542630276618	1.44654613901578	1.44581989814158	1.4392596037987
			2016-04-13	1.43326393500464	0.736991565909088	2.38073106980698	1.43654622828382	1.4395293761229	1.44165144205602	1.43914161017362
			2016-04-14	1.42445305903461	0.735350445617003	2.37484352426167	1.42901798248651	1.43287488460908	1.4371187070671	1.4388048550015
			2016-04-15	1.41527285514964	0.725754657730507	2.37864247441417	1.4225387352615	1.42619323482973	1.43287014914272	1.43850101096923
			2016-04-16	1.41439523213826	0.724883551830406	2.37840509179729	1.41526538286176	1.41920284363717	1.42836563872682	1.43797336957886
			2016-04-17	1.41207296817903	0.721841329086192	2.37775745719604	1.40980280576753	1.41249953469397	1.42401460390129	1.43737123982951
			2016-04-18	1.40911397534427	0.719593608758966	2.37399853157134	1.40463740410438	1.40669026157951	1.41973974286381	1.43672408491182
			2016-04-19	1.39828565518188	0.714456034432292	2.34422546916924	1.39964588850535	1.40139177942714	1.41578890717219	1.43604105516921
			2016-04-20	1.395025895345	0.712249469377223	2.34435073247219	1.39366618615087	1.39689653035527	1.41216497690727	1.43530056632492
			2016-04-21	1.38829524739258	0.709414748420099	2.32582318634724	1.38851377917767	1.39394904639058	1.40903672933691	1.43454163929879
			2016-04-22	1.38033224595642	0.704337968019386	2.30359595310107	1.38401629584897	1.39126795035564	1.40592180732957	1.43384886901124
			2016-04-23	1.37253731565689	0.698163338703599	2.29178570269756	1.38068855562781	1.38975151726869	1.40317133513367	1.43327139016934
			2016-04-24	1.37600611936668	0.701953566617197	2.30832067885445	1.37879491142167	1.38798510292736	1.40060214814633	1.43255597070223
			2016-04-25	1.37763159204336	0.701086021927297	2.33135285448969	1.37890297258477	1.38643517048521	1.39883101316458	1.43182394034983
			2016-04-26	1.37499147363373	0.699628138140497	2.32753055819813	1.3794607400925	1.38535481284521	1.39730555529181	1.43086682059778
			2016-04-27	1.38177038590206	0.705363489703665	2.32359246673417	1.38231631769086	1.38503167532859	1.39574288503286	1.42974274919951
			2016-04-28	1.38905167553428	0.713392032274699	2.32111484095299	1.38401530306966	1.38480057769165	1.39477469291734	1.42845744935187
			2016-04-29	1.38423661851049	0.709187755151678	2.3191381564371	1.38561421585587	1.38519857406474	1.39405612222962	1.4268920975326
			2016-04-30	1.39252635884545	0.712101662915864	2.32022855661917	1.38817380687167	1.38565037982941	1.39409573853489	1.42512054801311
			2016-05-01	1.38789901701822	0.710365685936457	2.30964397040817	1.38984069351888	1.38713982663017	1.39421184354035	1.42319053310937
			2016-05-02	1.38882398154684	0.70958820949924	2.31356601178676	1.39019894426982	1.3887047615987	1.39428659404398	1.42096637661256
			2016-05-03	1.39290861074433	0.710490869098446	2.31786400631688	1.39163159776674	1.39097176474965	1.39444700513354	1.41831535356452
			2016-05-04	1.39343859243254	0.710301204760205	2.32286487841719	1.39085773684974	1.39321933115649	1.39522165044196	1.41574789841215
			2016-05-05	1.39155943079088	0.70874268420645	2.32334201365838	1.39185487979975	1.39458923971044	1.39639246213086	1.41351455936207
			2016-05-06	1.39426519298892	0.707781863037827	2.33599493509041	1.39337718870658	1.3956003394441	1.39800880210725	1.41134359066828
			2016-05-07	1.38710933242642	0.705185636646213	2.31618008930433	1.39605262135848	1.39684429410361	1.40028237465778	1.40916358072787
			2016-05-08	1.39487901766828	0.707003732985071	2.34405550867116	1.39823353240188	1.39843995980108	1.40317054085833	1.40680389140139
			2016-05-09	1.39948014389467	0.708626039240253	2.34563861833899	1.39977061574766	1.40043858415335	1.40595766357331	1.40416928548068
			2016-05-10	1.41163663930766	0.715700532796677	2.37073402759771	1.40119246982627	1.40213801760274	1.40875970374447	1.40138896812659
			2016-05-11	1.40870496973634	0.712439302516228	2.36671768652053	1.4034476992515	1.40353919742187	1.41146183884146	1.39873854330674
			2016-05-12	1.40231901421134	0.708124285649684	2.35806491585104	1.40653088877139	1.40541162555532	1.41366560025745	1.39600763604853
			2016-05-13	1.40421817153917	0.704893601446967	2.35877754777091	1.40915920854391	1.40798434657008	1.41526345664773	1.39314301065329
			2016-05-14	1.40289593840305	0.702743408151202	2.35636184072091	1.40954190054106	1.41081903014976	1.4166654879981	1.3900467034095
			2016-05-15	1.41646134430752	0.701816068428276	2.37116523762796	1.41028780601176	1.41491436948616	1.4173709468835	1.38656569153907
			2016-05-16	1.4178783823023	0.700427427809587	2.37330103924267	1.41303152032932	1.4192012550865	1.41801542749193	1.38272172141525
			2016-05-17	1.41431548328769	0.698679298467029	2.36776721611914	1.4167361023969	1.42321056554792	1.41791814932384	1.37863930563818
			2016-05-18	1.41392630803127	0.699226224456971	2.36714841248217	1.42157746072279	1.42654764273928	1.41689096426523	1.37433877711676
			2016-05-19	1.42152501443427	0.700143799610739	2.38147601257729	1.42616004331776	1.42970434652642	1.41570688965212	1.3699268764474
			2016-05-20	1.43015024601224	0.703405208801607	2.40248032367114	1.43206060322791	1.43274196080446	1.41486414181687	1.36523017022683
			2016-05-21	1.43678544668423	0.707839048320527	2.41577763501034	1.4385326485891	1.43492657385135	1.41365045199966	1.3605086715451
			2016-05-22	1.44853942247234	0.716867802229673	2.44376570206994	1.44535643275294	1.43648668189259	1.41240535412616	1.35579238536796
			2016-05-23	1.45918230167335	0.716817909801789	2.49685550439948	1.45028936305424	1.43630193396592	1.41043644766911	1.35110056849251
			2016-05-24	1.45961980081604	0.718537488095881	2.49287941852199	1.4528226462499	1.4355922708305	1.40773642281502	1.34624238608057
			2016-05-25	1.46169279717811	0.719070266320077	2.49799593809442	1.45285149204396	1.43369828104494	1.4039469230886	1.34126121820539
			2016-05-26	1.45605552654338	0.718640909362885	2.47362849404604	1.44967408297957	1.43024273110859	1.40017153132167	1.33618509042518
			2016-05-27	1.44788322838189	0.716356743595033	2.44197459111787	1.44317520065587	1.42600215374892	1.39627238706421	1.33081850848314
			2016-05-28	1.43698736724263	0.708724675376003	2.41905324383268	1.43569143414944	1.42174393706366	1.39151132838923	1.32528473603556
			2016-05-29	1.42629755902162	0.701847795249714	2.39874912341602	1.42486469691032	1.41648187384955	1.38603728458937	1.31986450919091
			2016-05-30	1.41369012540741	0.694158339361649	2.37306476287072	1.41144148725928	1.40989633876617	1.37903564454325	1.31427523725833
			2016-05-31	1.40723343527108	0.691027687180491	2.36250553731829	1.39858907663889	1.40167164025172	1.37123159929015	1.30869589112459
			2016-06-01	1.38590563650422	0.686061966290206	2.32876542387241	1.38848759499471	1.39226228008213	1.36299201723239	1.30318732702793
			2016-06-02	1.36209305898609	0.680447527882224	2.29380959413766	1.37871001491627	1.38134620343791	1.35423054909997	1.29772742380192
			2016-06-03	1.35791635403915	0.677753575957971	2.28620641189037	1.36957662503259	1.37063871611691	1.34463210245284	1.29233917601256
			2016-06-04	1.36627699573339	0.676321379019583	2.29904826536438	1.35937353770194	1.35980281332396	1.33406787832279	1.28698930587812
			2016-06-05	1.35785449847257	0.673717885138589	2.29044799416024	1.34974121795451	1.34809608292711	1.32300854098295	1.28164494273119
			2016-06-06	1.34975639622165	0.6711552435083	2.2708171892344	1.34057815917291	1.33558788728615	1.31130239607813	1.27630781528707
			2016-06-07	1.33581182395651	0.66735335731467	2.25652585244898	1.33165342527137	1.32176935512059	1.2990305961267	1.27071881830527
			2016-06-08	1.31847939827223	0.663586827719883	2.22972177018204	1.3200916668077	1.3068709277498	1.28652710858783	1.26501750274253
			2016-06-09	1.29795164751485	0.651167609530429	2.19317128714498	1.30631051149587	1.29228575341984	1.27376273266632	1.25912535997749
			2016-06-10	1.2954432167284	0.649807402486315	2.18856704174409	1.29044168695095	1.27821836709135	1.26090834200891	1.2532080810262
			2016-06-11	1.28534468648767	0.643852783251716	2.16928573525811	1.27195601823203	1.26326205115675	1.24797141670884	1.24738254229691
			2016-06-12	1.26138641128975	0.633936474443318	2.11607294094844	1.25270996486589	1.24639181958192	1.23530601542339	1.24158639052385
			2016-06-13	1.23867462440727	0.621461968983236	2.10337338160276	1.23402087544303	1.22953520811636	1.22306353038372	1.23591188144274
			2016-06-14	1.20641214292402	0.606036998079735	2.02166965852148	1.2133978822045	1.2127084533901	1.21117952763316	1.23011766399464
			2016-06-15	1.18375702470931	0.591815575511048	1.9790850297137	1.191716014852	1.19638955200168	1.19937635475725	1.22430938715174
			2016-06-16	1.16712802155482	0.576662522204996	1.95989939647479	1.17054988782644	1.18079193709353	1.18845650473202	1.21852690695716
			2016-06-17	1.15108226405867	0.572020663400154	1.94184637339209	1.15145427383815	1.16617926189473	1.17856388333861	1.21263658851067
			2016-06-18	1.13357161502018	0.559599117424641	1.92467129396488	1.13587469275296	1.15117796790091	1.16897146237299	1.20663296291045
			2016-06-19	1.11322352211084	0.539692458689507	1.91302727168853	1.12262773252738	1.13614002009371	1.15911446993937	1.20046213529246
			2016-06-20	1.10500532648921	0.534797219883611	1.89781013859658	1.11082589725527	1.12251594791967	1.14963943346273	1.19399174677367
			2016-06-21	1.09735507532769	0.530418678381515	1.88488209591278	1.10049436232301	1.11053917348129	1.14021027644798	1.18715645679441
			2016-06-22	1.09102830313027	0.526797258585349	1.87412180153336	1.09147324686599	1.10058970014573	1.13100118894144	1.17998821063606
			2016-06-23	1.08451517465	0.522998968111591	1.86238147091785	1.08383781076154	1.0918817817647	1.12229858267005	1.17261049621321
			2016-06-24	1.0787615195329	0.521183229852386	1.84991117840876	1.07698352536011	1.08462725604419	1.11430379686638	1.1650717288253
			2016-06-25	1.07042380682104	0.516255785320075	1.83668818456692	1.0715075157178	1.07890939958587	1.10624463073073	1.15755733281815
			2016-06-26	1.05977546937969	0.509631742546539	1.82531700033312	1.06667062139786	1.07468087358924	1.09849269752961	1.15025987701029
			2016-06-27	1.05702532867916	0.50772314406378	1.81654465927065	1.06218820344698	1.07183712029682	1.09166145265848	1.14306588292194
			2016-06-28	1.05902300783153	0.514091887735823	1.81060388832493	1.05926657719187	1.0697436588091	1.08578647829611	1.13581838840064
			2016-06-29	1.0571700428907	0.5123137700598	1.80885961988223	1.05853666438656	1.06771209950587	1.08119968344603	1.12858702625094
			2016-06-30	1.05313824899384	0.506703610971174	1.80812423950611	1.06001784377099	1.06561282588119	1.07738717501332	1.12136556706978
			2016-07-01	1.05831013574714	0.515407347798268	1.80578611792079	1.06195240006319	1.06380522824656	1.07406179668193	1.11450965718883
			2016-07-02	1.06531441718389	0.523925049637055	1.81031830474203	1.06403531382631	1.06242833183802	1.07104262792137	1.10809107464192
			2016-07-03	1.07014372507064	0.530575452153268	1.8123149293621	1.06542269138182	1.06131129356055	1.06863382336806	1.10172820498252
			2016-07-04	1.07056722272461	0.530488156872464	1.81171404614782	1.066337112777	1.06084537496551	1.06685639226213	1.09514516709378
			2016-07-05	1.07360340417333	0.529951198275237	1.81196496775818	1.06620726626035	1.06080695739729	1.06497495256438	1.08869685076864
			2016-07-06	1.06688168577928	0.527288834156427	1.8028410610485	1.06517778857763	1.06103378311093	1.06301051751068	1.08256675439752
			2016-07-07	1.05953919876014	0.524054587986351	1.79213991949922	1.06282414680453	1.06180966674632	1.06094582514542	1.07676043389836
			2016-07-08	1.05740121013056	0.522269574356324	1.78714105103613	1.06028407076587	1.06289256826195	1.05869388383859	1.07134584954202
			2016-07-09	1.05810807340482	0.521938611120427	1.78673556418229	1.05783345090623	1.06349633731967	1.05638072498427	1.06632746601943
			2016-07-10	1.05366823265897	0.519922840604552	1.7801258600476	1.05719683772864	1.06317585625687	1.05420632362739	1.06146294857189
			2016-07-11	1.05278669045402	0.518938439738807	1.77733899665905	1.05852099468029	1.06258677314689	1.05254833731174	1.05674623908775
			2016-07-12	1.05644906515583	0.520543495479507	1.7800841124902	1.06023250347994	1.06187566422744	1.05082575042049	1.05247209549172
			2016-07-13	1.06242539353611	0.528930183996248	1.78989512929596	1.06155516036682	1.06020624631966	1.04857324641756	1.04858195563833
			2016-07-14	1.06880829742169	0.531553693594059	1.79716474800856	1.06253215587867	1.05830893551549	1.04599452486873	1.04520679801518
			2016-07-15	1.06938177172815	0.531756915414075	1.79752271564119	1.06374941130251	1.05627882440965	1.0433547793823	1.04232050226759
			2016-07-16	1.06736667161294	0.530949086138719	1.7940518603847	1.06424248612781	1.05358253943061	1.04056280964564	1.03989338510591
			2016-07-17	1.06050720124192	0.527127310978227	1.78326689916387	1.06226202070218	1.05033311813052	1.03761826594522	1.03794971382941
			2016-07-18	1.06130747842091	0.528870400145742	1.78882857133942	1.0579211244586	1.04710135369423	1.03448494759204	1.0363104127343
			2016-07-19	1.05990058893299	0.528083922546505	1.78626003870534	1.05216480452209	1.04425129965797	1.03117586424819	1.03501866911572
			2016-07-20	1.04856213555663	0.52130512931476	1.76439126192044	1.04496341364094	1.0408445434437	1.02775426807456	1.03398472572607
			2016-07-21	1.03842202371666	0.516304827545002	1.75251309067035	1.03765763544975	1.0361127097242	1.02492323234705	1.03310214931562
[truncated: 1,486 more rows]

## Sheet: Source Data Fig. 1e and Fig S3a
Source Data Fig. 1e and Fig. S3a			date	indexP	indexPlower	indexPupper	indexPsmooth7	indexPsmooth15	indexPsmooth30	indexPsmooth60
[truncated: 2,054 more rows]

## Sheet: Source Data Fig. S1
Source Data Fig. S1			YEAR	MW REGION
[truncated: 23 more rows]

[truncated: 4 more sheets: Source Data Fig. S3, Source Data Fig. S4, Source Data Fig. S5, Source Data Fig. S8]
